# Supplementary material for: Transposable element expansion and low-level piRNA silencing in grasshoppers may cause genome gigantism
Source: BMC Biol. 2022 Oct 28;20:243. doi: 10.1186/s12915-022-01441-w (PMC9615261; doi:10.1186/s12915-022-01441-w)
Supplement: Supplementary file 2 — Additional file 2: Table S1. Proportion of repetitive elements in the genome. Table S2. Comparative analysis of repeat sequences in two species. Table S3. List of 41 TEs shared in the two species (copy number >500). Table S4. Annotations of Class I retrotransposon transcript (TPM>1). Table S5. Retrotransposon transcript quantification matrix (TPM normalization) of L. migratoria. Table S6. Retrotransposon transcript quantification matrix (TPM normalization) of A. rhodopa. Table S7. Abundance of piRNAs corresponding to 41 shared TEs (RPM normalization). Table S8. Abundance of sense piRNAs corresponding to L. migratoria retrotransposon transcripts (RPM normalization). Table S9. Abundance of antisense piRNAs corresponding to L. migratoria retrotransposon transcripts (RPM normalization). Table S10. Abundance of sense piRNAs corresponding to A. rhodopa retrotransposon transcripts (RPM normalization). Table S11. Abundance of antisense piRNAs corresponding to A. rhodopa retrotransposon transcripts (RPM normalization). Table S12. List of K2P divergence and abundance of 41 shared-TEs. [file 12915_2022_1441_MOESM2_ESM.xlsx]

## Sheet: Table S1
Table S1 Proportion of repetitive elements in the genome.
	L. migratoria	A. rhodopa
	Proportion(%)	Proportion(%)
LTR	10.0631	17.2129
LINE	21.7155	16.869
SINE	0.768319	0.550414
DNA	12.3602	15.5681
MITE	0	0
Helitron	4.56027	2.07606
rRNA	0.311013	0.148987
Low_Complexity	0.000318168	0.0271627
Satellite	0.00715984	0.00528998
Tandem_repeats	0	0
Simple_repeat	0.0353409	0.0984279
others	4.70826	10.7631
na	2.30559	11.2376
Total	56.8349	74.5571

## Sheet: Table S2
Table S2 Comparative analysis of repeat sequences in two species.
	Angar	Locus	cluster	Class	Super_family	Angar_bp	Locus_bp	REPlen	REPname	ecp_1	ecp_2
1	0.0201631	0	0	Unknown	Unknown	327681	0	22905	Angar_TRINITY_DN54089_c0_g2_i1	14.3061	0
2	0.0353533	0	1	Unknown	Unknown	574543	0	20773	Angar_TRINITY_DN49156_c1_g3_i1	27.6582	0
3	0.0368733	0	2	Unknown	Unknown	599246	0	20161	Angar_TRINITY_DN54885_c2_g1_i1	29.723	0
4	0.0319275	0	3	Unknown	Unknown	518870	0	17671	Angar_TRINITY_DN54534_c0_g1_i1	29.3628	0
5	0.0254671	0	4	Unknown	Unknown	413878	0	16940	Angar_TRINITY_DN54604_c2_g1_i1	24.432	0
6	0.029965	0	5	Unknown	Unknown	486975	0	16673	Angar_TRINITY_DN54520_c0_g1_i4	29.2074	0
7	2.86665	0	6	Unknown	Unknown	46587340	0	15947	Angar_TRINITY_DN54940_c6_g1_i1	2921.39	0
8	0	0.13275	7	Unknown	Unknown	0	870351	15839	Locus_TRINITY_DN7109_c0_g1_i1	0	54.9499
9	0.0265061	0	8	Unknown	Unknown	430764	0	15548	Angar_TRINITY_DN54471_c0_g1_i2	27.7054	0
10	0.00497216	0	9	Unknown	Unknown	80805	0	13413	Angar_TRINITY_DN40565_c0_g1_i2	6.02438	0
11	0.0248237	0	10	Unknown	Unknown	403422	0	13375	Angar_TRINITY_DN54100_c0_g1_i1	30.1624	0
12	0.0235958	0	11	Unknown	Unknown	383467	0	13265	Angar_TRINITY_DN53971_c0_g1_i1	28.9082	0
13	0.0238175	0	12	Unknown	Unknown	387070	0	13025	Angar_TRINITY_DN54434_c0_g1_i5	29.7175	0
14	0.0308847	0	13	Unknown	Unknown	501923	0	12465	Angar_TRINITY_DN55282_c0_g1_i3	40.2666	0
15	0.0180678	0	14	Unknown	Unknown	293628	0	12262	Angar_TRINITY_DN49156_c1_g4_i1	23.9462	0
16	0.00372089	0	15	Unknown	Unknown	60470	0	12204	Angar_TRINITY_DN40565_c0_g1_i4	4.95493	0
17	0.0758199	0.0257705	16	Unknown	Unknown	1232187	168959	12099	Angar_TRINITY_DN55609_c31_g1_i1	101.842	13.9647
18	0.0208837	0	17	Unknown	Unknown	339391	0	11919	Angar_TRINITY_DN53908_c0_g1_i1	28.4748	0
19	0.158467	0.00293428	18	LTR	LTR/Gypsy	2575330	19238	11878	Angar_TRINITY_DN55300_c8_g1_i1	216.815	1.61963
20	0.00922402	0.00180209	19	LTR	LTR/Gypsy	149904	11815	11770	Angar_TRINITY_DN55420_c0_g1_i2	12.7361	1.00382
21	0.0211948	0	20	Unknown	Unknown	344447	0	11523	Angar_TRINITY_DN54092_c0_g1_i1	29.8921	0
22	0.00464942	0	21	Unknown	Unknown	75560	0	11414	Angar_TRINITY_DN51266_c1_g1_i1	6.61994	0
23	0.0196859	0	22	LTR	LTR/Gypsy	319925	0	11353	Angar_TRINITY_DN55541_c2_g1_i3	28.1798	0
24	0.0194447	0	23	Unknown	Unknown	316005	0	11186	Angar_TRINITY_DN53522_c3_g1_i1	28.25	0
25	0.0102945	0	24	Unknown	Unknown	167301	0	10861	Angar_TRINITY_DN53139_c0_g1_i2	15.4038	0
26	0.0187616	0	25	Unknown	Unknown	304904	0	10854	Angar_TRINITY_DN53433_c0_g1_i1	28.0914	0
27	0.0198805	0	26	Unknown	Unknown	323087	0	10833	Angar_TRINITY_DN53927_c0_g1_i1	29.8243	0
28	0.0179438	0	27	Unknown	Unknown	291614	0	10722	Angar_TRINITY_DN53429_c0_g1_i2	27.1977	0
29	0.0409264	0	28	LTR	LTR/Gypsy	665114	0	10526	Angar_TRINITY_DN55615_c21_g1_i1	63.1877	0
30	0.022469	0	29	Unknown	Unknown	365155	0	10526	Angar_TRINITY_DN54604_c3_g1_i3	34.6908	0
31	0.0161712	0	30	Unknown	Unknown	262806	0	10470	Angar_TRINITY_DN52394_c0_g1_i3	25.1009	0
32	0.017003	0	31	Unknown	Unknown	276324	0	10437	Angar_TRINITY_DN53492_c1_g1_i4	26.4754	0
33	0.0187484	0	32	Unknown	Unknown	304689	0	10398	Angar_TRINITY_DN53288_c0_g1_i1	29.3027	0
34	0.0167664	0	33	LTR	LTR/Gypsy	272479	0	10321	Angar_TRINITY_DN55271_c0_g1_i3	26.4004	0
35	0.0182674	0	34	Unknown	Unknown	296872	0	10194	Angar_TRINITY_DN53382_c0_g1_i6	29.1222	0
36	0.0637321	0.00628679	35	Unknown	Unknown	1035742	41218	9923	Angar_TRINITY_DN55532_c23_g1_i3	104.378	4.15378
37	0.043348	0.00103809	36	Unknown	Unknown	704469	6806	9678	Angar_TRINITY_DN55617_c22_g1_i1	72.7908	0.703244
38	0.0489335	0	37	LTR	LTR/Gypsy	795243	0	9665	Angar_TRINITY_DN55574_c29_g1_i1	82.2807	0
39	0.0261283	0.000202401	38	LTR	LTR/Gypsy	424623	1327	9614	Angar_TRINITY_DN55616_c14_g1_i2	44.1672	0.138028
40	0.0145451	0	39	LTR	LTR/Gypsy	236379	0	9603	Angar_TRINITY_DN55455_c1_g1_i1	24.6151	0
41	0.0287817	0	40	LTR	LTR/Gypsy	467746	0	9583	Angar_TRINITY_DN55445_c9_g1_i1	48.81	0
42	0.0218419	0.000814027	41	Unknown	Unknown	354963	5337	9522	Angar_TRINITY_DN55590_c4_g1_i1	37.2782	0.560491
43	0.0160897	0	42	Unknown	Unknown	261481	0	9499	Angar_TRINITY_DN53605_c0_g1_i1	27.5272	0
44	0.0291647	0	43	Unknown	Unknown	473970	0	9456	Angar_TRINITY_DN55602_c10_g1_i1	50.1237	0
45	0.0195156	0	44	LTR	LTR/Gypsy	317158	0	9305	Angar_TRINITY_DN55536_c1_g1_i5	34.0847	0
46	0.090299	0.00526349	45	LTR	LTR/Gypsy	1467493	34509	9224	Angar_TRINITY_DN55544_c35_g1_i4	159.095	3.74122
47	0.0150294	0	46	Unknown	Unknown	244251	0	9213	Angar_TRINITY_DN53152_c2_g1_i1	26.5116	0
48	0.029444	0	47	LTR	LTR/Gypsy	478509	0	9175	Angar_TRINITY_DN55199_c1_g1_i1	52.1536	0
49	0.0159579	0	48	Unknown	Unknown	259339	0	9175	Angar_TRINITY_DN53551_c1_g1_i1	28.2658	0
50	0.0160626	0	49	Unknown	Unknown	261041	0	9148	Angar_TRINITY_DN53880_c0_g1_i1	28.5353	0
51	0.0161966	0	50	Unknown	Unknown	263218	0	9034	Angar_TRINITY_DN51788_c2_g1_i1	29.1364	0
52	0.0377275	0	51	Unknown	Unknown	613128	0	9013	Angar_TRINITY_DN55560_c11_g1_i1	68.0271	0
53	0.012726	0	52	Unknown	Unknown	206817	0	8961	Angar_TRINITY_DN53051_c0_g1_i1	23.0797	0
54	0.0161411	0.0118912	53	Unknown	Unknown	262316	77962	8826	Angar_TRINITY_DN55096_c299_g1_i4	29.7208	8.83322
55	0.0196647	0	54	LTR	LTR/Gypsy	319580	0	8796	Angar_TRINITY_DN55604_c8_g1_i1	36.3324	0
56	0.0178974	0	55	LTR	LTR/Gypsy	290860	0	8742	Angar_TRINITY_DN55472_c0_g1_i7	33.2716	0
57	0.0145742	0	56	Unknown	Unknown	236852	0	8739	Angar_TRINITY_DN55599_c12_g1_i1	27.1029	0
58	0.00628829	0	57	LTR	LTR/Gypsy	102194	0	8739	Angar_TRINITY_DN55202_c0_g1_i1	11.694	0
59	0.00945169	0	58	Unknown	Unknown	153604	0	8685	Angar_TRINITY_DN51425_c0_g1_i4	17.6861	0
60	0.0563732	0	59	LTR	LTR/Gypsy	916149	0	8584	Angar_TRINITY_DN55380_c11_g1_i2	106.728	0
61	0.0146973	0	60	Unknown	Unknown	238853	0	8537	Angar_TRINITY_DN51037_c0_g1_i5	27.9786	0
62	0.0153089	0.00204414	61	LTR	LTR/Gypsy	248793	13402	8443	Angar_TRINITY_DN55576_c2_g1_i1	29.4674	1.58735
63	0.00444089	0	62	Unknown	Unknown	72171	0	8410	Angar_TRINITY_DN54681_c0_g1_i2	8.58157	0
64	0.00655928	0	63	Unknown	Unknown	106598	0	8377	Angar_TRINITY_DN55193_c0_g1_i1	12.7251	0
65	0.0143792	0	64	Unknown	Unknown	233684	0	8372	Angar_TRINITY_DN53879_c0_g1_i2	27.9126	0
66	0.00382716	0	65	Unknown	Unknown	62197	0	8364	Angar_TRINITY_DN53936_c0_g1_i2	7.43627	0
67	0.00507289	0	66	Unknown	Unknown	82442	0	8302	Angar_TRINITY_DN46262_c0_g1_i2	9.93038	0
68	0.00976951	0	67	Unknown	Unknown	158769	0	8280	Angar_TRINITY_DN55448_c1_g1_i1	19.175	0
69	0.011377	0	68	Unknown	Unknown	184893	0	8240	Angar_TRINITY_DN55432_c1_g1_i1	22.4385	0
70	0.00982925	0	69	Unknown	Unknown	159740	0	8237	Angar_TRINITY_DN52081_c0_g1_i1	19.393	0
71	0.0807454	0	70	Unknown	Unknown	1312233	0	8210	Angar_TRINITY_DN55368_c21_g1_i1	159.833	0
72	0.0139957	0	71	Unknown	Unknown	227451	0	8181	Angar_TRINITY_DN52811_c0_g2_i2	27.8023	0
73	0.0142687	0	72	Unknown	Unknown	231887	0	8078	Angar_TRINITY_DN52815_c0_g1_i2	28.706	0
74	0.0820305	0	73	LTR	LTR/Gypsy	1333117	0	8072	Angar_TRINITY_DN55581_c66_g1_i3	165.153	0
75	0.014531	0	74	Unknown	Unknown	236151	0	8068	Angar_TRINITY_DN51926_c3_g1_i1	29.2701	0
76	0.012066	0	75	Unknown	Unknown	196090	0	8042	Angar_TRINITY_DN55501_c5_g1_i3	24.3832	0
77	0.0127502	0	76	Unknown	Unknown	207210	0	7989	Angar_TRINITY_DN53180_c0_g1_i2	25.9369	0
78	0.0320292	0.000300322	77	LTR	LTR/Gypsy	520522	1969	7889	Angar_TRINITY_DN55464_c10_g1_i1	65.9807	0.249588
79	0.0104486	0	78	Unknown	Unknown	169806	0	7858	Angar_TRINITY_DN53213_c0_g1_i7	21.6093	0
80	0.0141405	0	79	Unknown	Unknown	229804	0	7841	Angar_TRINITY_DN53418_c0_g1_i1	29.308	0
81	0.00401908	0	80	Unknown	Unknown	65316	0	7804	Angar_TRINITY_DN51425_c0_g1_i3	8.36955	0
82	0.0131808	0	81	Unknown	Unknown	214208	0	7787	Angar_TRINITY_DN53115_c0_g1_i1	27.5084	0
83	0.0145259	0	82	Unknown	Unknown	236068	0	7767	Angar_TRINITY_DN52857_c0_g2_i1	30.3937	0
84	0.0129784	0	83	Unknown	Unknown	210919	0	7767	Angar_TRINITY_DN52865_c1_g1_i2	27.1558	0
85	0.0156982	0	84	Unknown	Unknown	255119	0	7765	Angar_TRINITY_DN52431_c0_g1_i1	32.855	0
86	0.0246846	0	85	LTR	LTR/unknown	401161	0	7716	Angar_TRINITY_DN55606_c7_g2_i1	51.9908	0
87	0.0126263	0	86	Unknown	Unknown	205196	0	7595	Angar_TRINITY_DN52121_c0_g1_i2	27.0172	0
88	0.0133165	0	87	Unknown	Unknown	216413	0	7584	Angar_TRINITY_DN52681_c1_g1_i3	28.5355	0
89	0.013756	0	88	Unknown	Unknown	223555	0	7490	Angar_TRINITY_DN54306_c3_g1_i6	29.8471	0
90	0.0104591	0	89	Unknown	Unknown	169976	0	7487	Angar_TRINITY_DN52287_c0_g1_i2	22.7028	0
91	0.0139867	0	90	LTR	LTR/Gypsy	227305	0	7459	Angar_TRINITY_DN55503_c3_g1_i1	30.4739	0
92	0.0950284	0.109129	91	Unknown	Unknown	1544353	715479	7368	Angar_TRINITY_DN53395_c1_g1_i2	209.603	97.1063
93	0.0227959	0	92	LTR	LTR/Gypsy	370467	0	7329	Angar_TRINITY_DN54946_c1_g1_i3	50.5481	0
94	0.0202306	0.0561136	93	LINE	LINE/R1	328777	367897	7286	Angar_TRINITY_DN55521_c1_g1_i7	45.1245	50.4937
95	0.012607	0	94	Unknown	Unknown	204882	0	7267	Angar_TRINITY_DN52472_c1_g1_i1	28.1935	0
96	0.050331	0	95	LTR	LTR/Gypsy	817954	0	7240	Angar_TRINITY_DN55315_c15_g1_i1	112.977	0
97	0.0227409	0	96	LTR	LTR/Gypsy	369573	0	7190	Angar_TRINITY_DN55608_c11_g1_i2	51.401	0
98	0.00233535	0	97	Unknown	Unknown	37953	0	7189	Angar_TRINITY_DN53213_c0_g1_i5	5.27932	0
99	0.0710359	0.00307598	98	Unknown	Unknown	1154439	20167	7157	Angar_TRINITY_DN55578_c52_g1_i1	161.302	2.8178
100	0.0120446	0	99	Unknown	Unknown	195742	0	7138	Angar_TRINITY_DN52222_c0_g1_i1	27.4225	0
101	0.0149419	0	100	LTR	LTR/Gypsy	242828	0	7127	Angar_TRINITY_DN55556_c4_g1_i1	34.0716	0
102	0.0114434	0	101	Unknown	Unknown	185973	0	7125	Angar_TRINITY_DN52642_c0_g1_i3	26.1015	0
103	0.0315273	0	102	LTR	LTR/Gypsy	512365	0	7073	Angar_TRINITY_DN55512_c9_g1_i3	72.4396	0
104	0.0773978	0	103	LTR	LTR/Gypsy	1257829	0	6926	Angar_TRINITY_DN55561_c33_g1_i2	181.61	0
105	0.0120417	0	104	Unknown	Unknown	195695	0	6903	Angar_TRINITY_DN50163_c0_g1_i2	28.3493	0
106	0.00880246	0	105	Unknown	Unknown	143053	0	6839	Angar_TRINITY_DN52366_c0_g1_i2	20.9172	0
107	0.0184043	0	106	LTR	LTR/Gypsy	299097	0	6831	Angar_TRINITY_DN55330_c6_g1_i2	43.7852	0
108	0.0261356	0	107	LTR	LTR/Gypsy	424742	0	6814	Angar_TRINITY_DN55468_c13_g1_i1	62.3337	0
109	0.0119624	0	108	Unknown	Unknown	194407	0	6754	Angar_TRINITY_DN52833_c0_g1_i1	28.784	0
110	0.0116638	0	109	Unknown	Unknown	189554	0	6741	Angar_TRINITY_DN52908_c0_g1_i1	28.1196	0
111	0.0829566	0.000514468	110	LTR	LTR/Gypsy	1348168	3373	6726	Angar_TRINITY_DN55569_c37_g1_i2	200.441	0.501487
112	0.0645271	0	111	Unknown	Unknown	1048661	0	6685	Angar_TRINITY_DN55587_c30_g1_i2	156.868	0
113	0.0237082	0	112	LTR	LTR/Gypsy	385294	0	6684	Angar_TRINITY_DN55277_c9_g1_i3	57.6442	0
114	0.0357375	0	113	LTR	LTR/Gypsy	580787	0	6682	Angar_TRINITY_DN55540_c15_g1_i1	86.9181	0
115	0.0116036	0	114	LTR	LTR/Gypsy	188575	0	6666	Angar_TRINITY_DN55175_c1_g1_i3	28.2891	0
116	0.00500373	0	115	LTR	LTR/Gypsy	81318	0	6629	Angar_TRINITY_DN54223_c2_g1_i3	12.267	0
117	0.000467157	0.0153279	116	Unknown	Unknown	7592	100494	6622	Locus_TRINITY_DN13167_c0_g1_i1	1.14648	15.1758
118	0.00609427	0	117	Unknown	Unknown	99041	0	6600	Angar_TRINITY_DN53139_c0_g1_i1	15.0062	0
119	0.00691001	0	118	LTR	LTR/Gypsy	112298	0	6583	Angar_TRINITY_DN55098_c0_g1_i2	17.0588	0
120	0.0017959	0.0740108	119	LTR	LTR/Gypsy	29186	485236	6542	Locus_TRINITY_DN13202_c5_g1_i2	4.46133	74.1724
121	0.011554	0	120	Unknown	Unknown	187770	0	6542	Angar_TRINITY_DN52616_c0_g1_i1	28.7022	0
122	0.0229436	0	121	LTR	LTR/Gypsy	372867	0	6515	Angar_TRINITY_DN55597_c5_g1_i1	57.2321	0
123	0.0109508	0	122	Unknown	Unknown	177967	0	6480	Angar_TRINITY_DN52544_c1_g1_i5	27.464	0
124	0.0288671	0	123	LTR	LTR/Gypsy	469134	0	6469	Angar_TRINITY_DN55612_c46_g1_i1	72.5203	0
125	0.00463785	0	124	Unknown	Unknown	75372	0	6462	Angar_TRINITY_DN50419_c0_g1_i6	11.6639	0
126	0.0114313	0	125	Unknown	Unknown	185776	0	6460	Angar_TRINITY_DN52426_c0_g1_i2	28.7579	0
127	0.0314957	0	126	Unknown	Unknown	511852	0	6460	Angar_TRINITY_DN55490_c8_g1_i1	79.2341	0
128	0.0464751	0	127	LTR	LTR/Gypsy	755289	0	6443	Angar_TRINITY_DN55425_c5_g1_i1	117.226	0
129	0.00123306	0.0210715	128	LTR	LTR/Gypsy	20039	138151	6438	Locus_TRINITY_DN13135_c0_g1_i3	3.11261	21.4587
130	0.0202069	0	129	Unknown	Unknown	328392	0	6433	Angar_TRINITY_DN55601_c12_g1_i2	51.048	0
131	0.0177119	0.000370331	130	LTR	LTR/Gypsy	287845	2428	6433	Angar_TRINITY_DN55582_c7_g1_i5	44.7451	0.377429
132	0.00526376	0	131	LTR	LTR/Gypsy	85544	0	6421	Angar_TRINITY_DN54998_c0_g1_i1	13.3225	0
133	0.030477	0	132	LTR	LTR/Gypsy	495296	0	6415	Angar_TRINITY_DN55566_c25_g1_i1	77.209	0
134	0.00522389	0.00217959	133	Unknown	Unknown	84896	14290	6407	Angar_TRINITY_DN54609_c0_g1_i2	13.2505	2.23037
135	0.0124136	0	134	LINE	LINE/R1	201739	0	6361	Angar_TRINITY_DN55507_c4_g1_i2	31.715	0
136	0.0105375	0	135	Unknown	Unknown	171250	0	6346	Angar_TRINITY_DN52524_c0_g1_i2	26.9855	0
137	0.0105722	0	136	Unknown	Unknown	171814	0	6338	Angar_TRINITY_DN53078_c0_g1_i1	27.1086	0
138	0.0258342	0.00271754	137	DNA	DNA/hAT-Tip100	419845	17817	6324	Angar_TRINITY_DN55598_c23_g1_i1	66.3892	2.81736
139	0.0616451	0	138	Unknown	Unknown	1001825	0	6314	Angar_TRINITY_DN54171_c8_g1_i4	158.667	0
140	0.0112513	0	139	Unknown	Unknown	182851	0	6291	Angar_TRINITY_DN52223_c0_g1_i1	29.0655	0
141	0.011622	0	140	Unknown	Unknown	188875	0	6265	Angar_TRINITY_DN52659_c0_g1_i1	30.1476	0
142	0.00354177	0	141	LTR	LTR/Gypsy	57559	0	6258	Angar_TRINITY_DN54085_c0_g1_i2	9.19767	0
143	0.019494	0.00454632	142	LINE	LINE/R1	316807	29807	6247	Angar_TRINITY_DN55555_c6_g1_i3	50.7135	4.77141
144	0.00889328	0	143	Unknown	Unknown	144529	0	6243	Angar_TRINITY_DN51836_c0_g1_i3	23.1506	0
145	0.0203781	0	144	LTR	LTR/Gypsy	331175	0	6242	Angar_TRINITY_DN55393_c9_g1_i2	53.0559	0
146	0.000348891	0.00925874	145	Unknown	Unknown	5670	60703	6239	Locus_TRINITY_DN12548_c0_g1_i1	0.908799	9.7296
147	0.0116359	0	146	Unknown	Unknown	189100	0	6233	Angar_TRINITY_DN51801_c0_g1_i1	30.3385	0
148	0.00782433	0.000847583	147	LTR	LTR/Gypsy	127157	5557	6225	Angar_TRINITY_DN55210_c1_g1_i1	20.4268	0.892691
149	0.00120364	0.00741395	148	Unknown	Unknown	19561	48608	6219	Locus_TRINITY_DN12882_c0_g2_i3	3.14536	7.81605
150	0.0547955	0.00885272	149	LTR	LTR/Gypsy	890509	58041	6192	Locus_TRINITY_DN12692_c0_g1_i4	143.816	9.37355
151	0.0254149	0	150	LTR	LTR/Gypsy	413030	0	6187	Angar_TRINITY_DN55064_c7_g1_i1	66.7577	0
152	0.010319	0	151	Unknown	Unknown	167699	0	6183	Angar_TRINITY_DN52122_c0_g1_i2	27.1226	0
153	0.0202233	0.000993092	152	LTR	LTR/Gypsy	328658	6511	6183	Angar_TRINITY_DN55246_c13_g1_i1	53.1551	1.05305
154	0.00395373	0	153	Unknown	Unknown	64254	0	6163	Angar_TRINITY_DN52243_c0_g1_i2	10.4258	0
155	0.0101369	0	154	Unknown	Unknown	164740	0	6158	Angar_TRINITY_DN51447_c0_g1_i1	26.7522	0
156	0.000580747	0	155	Unknown	Unknown	9438	0	6148	Angar_TRINITY_DN52287_c0_g1_i3	1.53513	0
157	0.0118785	0	156	Unknown	Unknown	193044	0	6113	Angar_TRINITY_DN52648_c1_g1_i1	31.5793	0
158	0	0.0052484	157	Unknown	Unknown	0	34410	6096	Locus_TRINITY_DN12227_c0_g1_i1	0	5.64469
159	0.00427339	0	158	Unknown	Unknown	69449	0	6095	Angar_TRINITY_DN48100_c0_g1_i3	11.3944	0
160	0.0104738	0	159	Unknown	Unknown	170214	0	6087	Angar_TRINITY_DN51959_c0_g1_i2	27.9635	0
161	0.00814615	0	160	LTR	LTR/Gypsy	132387	0	6086	Angar_TRINITY_DN55516_c5_g1_i1	21.7527	0
162	0.0381473	0	161	LTR	LTR/Gypsy	619951	0	6078	Angar_TRINITY_DN55207_c10_g1_i2	101.999	0
163	0.00976255	0	162	Unknown	Unknown	158656	0	6074	Angar_TRINITY_DN51983_c0_g1_i3	26.1205	0
164	0.00685445	0	163	LTR	LTR/Gypsy	111395	0	6020	Angar_TRINITY_DN55557_c1_g1_i1	18.5042	0
165	0.000112297	0.0198077	164	LTR	LTR/Gypsy	1825	129865	6015	Locus_TRINITY_DN13152_c1_g1_i1	0.303408	21.5902
166	0.0100107	0	165	LTR	LTR/Gypsy	162689	0	5996	Angar_TRINITY_DN55463_c4_g1_i3	27.1329	0
167	0.00107184	0	166	Unknown	Unknown	17419	0	5991	Angar_TRINITY_DN32364_c0_g1_i2	2.90753	0
168	0.00665213	0.00646295	167	LTR	LTR/Gypsy	108107	42373	5990	Angar_TRINITY_DN55524_c0_g1_i1	18.0479	7.07396
169	0.0421056	0	168	Unknown	Unknown	684279	0	5989	Angar_TRINITY_DN55038_c8_g1_i1	114.256	0
170	0.00614307	0.0050553	169	LINE	LINE/L1-Tx1	99834	33144	5977	Angar_TRINITY_DN55133_c1_g1_i1	16.703	5.54526
171	0.0105906	0	170	Unknown	Unknown	172113	0	5932	Angar_TRINITY_DN50824_c0_g3_i1	29.0143	0
172	0.0109043	0	171	Unknown	Unknown	177211	0	5927	Angar_TRINITY_DN51652_c0_g1_i1	29.8989	0
173	0.0119406	0.00540122	172	LTR	LTR/Gypsy	194053	35412	5925	Angar_TRINITY_DN55557_c1_g2_i3	32.7516	5.97671
174	0	0.0103298	173	LINE	LINE/L1-Tx1	0	67725	5920	Locus_TRINITY_DN12776_c1_g2_i1	0	11.44
175	0.00840206	0	174	LTR	LTR/Pao	136546	0	5904	Angar_TRINITY_DN55524_c1_g1_i1	23.1277	0
176	0.0313608	0.00151808	175	Unknown	Unknown	509659	9953	5895	Angar_TRINITY_DN55578_c52_g1_i2	86.4561	1.68838
177	0.00485069	0.00668488	176	LINE	LINE/L1-Tx1	78831	43828	5890	Angar_TRINITY_DN54202_c0_g1_i3	13.3839	7.44109
178	0.0234295	0	177	LTR	LTR/Gypsy	380764	0	5868	Angar_TRINITY_DN55532_c23_g1_i2	64.8882	0
179	0.00985227	0	178	Unknown	Unknown	160114	0	5851	Angar_TRINITY_DN54831_c0_g1_i2	27.3652	0
180	0.0187254	0	179	LTR	LTR/Gypsy	304315	0	5851	Angar_TRINITY_DN54734_c1_g1_i1	52.0108	0
181	0.00717787	0.000170828	180	LTR	LTR/Gypsy	116651	1120	5848	Angar_TRINITY_DN55365_c0_g1_i2	19.9472	0.191518
182	0.0231459	0.0162311	181	Unknown	Unknown	376156	106416	5844	Angar_TRINITY_DN55592_c19_g1_i2	64.3662	18.2094
183	0	0.011374	182	LINE	LINE/L1-Tx1	0	74571	5841	Locus_TRINITY_DN12857_c0_g1_i1	0	12.7668
184	0.00122167	0.0129974	183	LINE	LINE/L1-Tx1	19854	85215	5832	Locus_TRINITY_DN12918_c0_g1_i1	3.40432	14.6116
185	0.0056313	0	184	Unknown	Unknown	91517	0	5822	Angar_TRINITY_DN55000_c0_g1_i4	15.7192	0
186	0.00614971	0	185	Unknown	Unknown	99942	0	5821	Angar_TRINITY_DN55187_c1_g1_i1	17.1692	0
187	0	0.0209057	186	LTR	LTR/Pao	0	137064	5815	Locus_TRINITY_DN13149_c0_g1_i1	0	23.5708
188	0.114185	0.20678	187	LTR	LTR/Gypsy	1855682	1355709	5815	Angar_TRINITY_DN55386_c38_g1_i1	319.12	233.14
189	0.0102543	0	188	Unknown	Unknown	166647	0	5813	Angar_TRINITY_DN52640_c1_g1_i2	28.668	0
190	0.0102845	0	189	Unknown	Unknown	167138	0	5813	Angar_TRINITY_DN52617_c0_g1_i1	28.7525	0
191	0	0.00585438	190	LINE	LINE/I-Jockey	0	38383	5808	Locus_TRINITY_DN11717_c0_g1_i1	0	6.60864
192	0.00123644	0.0115835	191	LINE	LINE/L1-Tx1	20094	75945	5797	Locus_TRINITY_DN12690_c0_g1_i4	3.46628	13.1007
193	0.00677846	0.00343319	192	Unknown	Unknown	110160	22509	5787	Angar_TRINITY_DN55012_c0_g1_i2	19.0358	3.88958
194	0	0.00782699	193	Unknown	Unknown	0	51316	5782	Locus_TRINITY_DN12856_c0_g1_i2	0	8.87513
195	0.00607704	0	194	Unknown	Unknown	98761	0	5726	Angar_TRINITY_DN54689_c0_g1_i2	17.2478	0
196	0	0.0145358	195	LINE	LINE/L1-Tx1	0	95301	5711	Locus_TRINITY_DN13156_c0_g1_i3	0	16.6873
197	0	0.0167888	196	Unknown	Unknown	0	110072	5707	Locus_TRINITY_DN13134_c0_g1_i1	0	19.2872
198	0.00421081	0.00288868	197	LTR	LTR/Gypsy	68432	18939	5701	Angar_TRINITY_DN54557_c0_g1_i3	12.0035	3.32205
199	0.0077025	0	198	Unknown	Unknown	125177	0	5700	Angar_TRINITY_DN55304_c2_g1_i1	21.9609	0
200	0.0129351	0	199	LTR	LTR/Gypsy	210215	0	5690	Angar_TRINITY_DN55547_c5_g1_i1	36.9446	0
201	0.140637	0	200	LTR	LTR/Gypsy	2285564	0	5689	Angar_TRINITY_DN55467_c53_g1_i2	401.751	0
202	0.0044271	0.00520462	201	LINE	LINE/L1-Tx1	71947	34123	5687	Angar_TRINITY_DN53819_c0_g1_i1	12.6511	6.00018
203	0.00979726	0	202	Unknown	Unknown	159220	0	5687	Angar_TRINITY_DN52109_c0_g1_i1	27.9972	0
204	0.00320629	0	203	LTR	LTR/Gypsy	52107	0	5674	Angar_TRINITY_DN53523_c0_g1_i1	9.18347	0
205	0.0141671	0	204	Unknown	Unknown	230236	0	5674	Angar_TRINITY_DN55535_c6_g1_i1	40.5774	0
206	0.00762066	0	205	LTR	LTR/Gypsy	123847	0	5670	Angar_TRINITY_DN55299_c2_g1_i1	21.8425	0
207	0.00149882	0.0118752	206	LINE	LINE/R1	24358	77857	5654	Locus_TRINITY_DN13119_c1_g2_i2	4.3081	13.7703
208	0.299483	0.000382533	207	LTR	LTR/Gypsy	4867048	2508	5653	Angar_TRINITY_DN55538_c41_g1_i1	860.967	0.443658
209	0.00831518	0	208	Unknown	Unknown	135134	0	5650	Angar_TRINITY_DN51412_c0_g1_i1	23.9175	0
210	0.0101871	0	209	Unknown	Unknown	165555	0	5645	Angar_TRINITY_DN51287_c0_g1_i1	29.3277	0
211	0.0996188	0	210	Unknown	Unknown	1618954	0	5642	Angar_TRINITY_DN55583_c45_g1_i5	286.947	0
212	0.0110723	0	211	LTR	LTR/Gypsy	179942	0	5636	Angar_TRINITY_DN55474_c2_g1_i3	31.9273	0
213	0	0.0410438	212	LINE	LINE/L1-Tx1	0	269095	5627	Locus_TRINITY_DN12988_c0_g1_i1	0	47.8221
214	0.00825321	0	213	LTR	LTR/Gypsy	134127	0	5624	Angar_TRINITY_DN55221_c2_g1_i1	23.849	0
215	0.00149076	0	214	Unknown	Unknown	24227	0	5620	Angar_TRINITY_DN47623_c0_g1_i4	4.31085	0
216	0.0105101	0	215	Unknown	Unknown	170805	0	5619	Angar_TRINITY_DN52421_c1_g1_i1	30.3978	0
217	0.00757371	0	216	Unknown	Unknown	123084	0	5612	Angar_TRINITY_DN55397_c0_g1_i3	21.9323	0
218	0.0104099	0	217	Unknown	Unknown	169176	0	5607	Angar_TRINITY_DN51293_c0_g1_i3	30.1723	0
219	0	0.0112934	218	LINE	LINE/L1-Tx1	0	74043	5602	Locus_TRINITY_DN12994_c0_g1_i1	0	13.2172
220	0.00268468	0.0142614	219	LINE	LINE/L1-Tx1	43630	93502	5583	Locus_TRINITY_DN13090_c0_g1_i1	7.81479	16.7476
221	0.0531842	0.0118893	220	DNA	DNA/Maverick	864322	77950	5583	Locus_TRINITY_DN12004_c2_g1_i4	154.813	13.962
222	0.0163856	0	221	Unknown	Unknown	266290	0	5539	Angar_TRINITY_DN54570_c2_g1_i1	48.0755	0
223	0.00220398	0	222	LINE	LINE/L1-Tx1	35818	0	5539	Angar_TRINITY_DN51929_c0_g2_i1	6.46651	0
224	0.00975258	0	223	Unknown	Unknown	158494	0	5538	Angar_TRINITY_DN55462_c6_g1_i1	28.6194	0
225	0.0270561	0	224	LTR	LTR/Gypsy	439702	0	5537	Angar_TRINITY_DN55491_c13_g1_i3	79.4116	0
226	0.00542467	0	225	LTR	LTR/Gypsy	88159	0	5517	Angar_TRINITY_DN54874_c0_g1_i2	15.9795	0
227	0.00943717	0	226	Unknown	Unknown	153368	0	5516	Angar_TRINITY_DN54070_c0_g1_i1	27.8042	0
228	0.0070177	0	227	LTR	LTR/Gypsy	114048	0	5508	Angar_TRINITY_DN55144_c0_g1_i2	20.7059	0
229	0.0102342	0	228	Unknown	Unknown	166321	0	5499	Angar_TRINITY_DN54070_c0_g2_i1	30.2457	0
230	0.00848587	0	229	LTR	LTR/Gypsy	137908	0	5499	Angar_TRINITY_DN55216_c0_g1_i1	25.0787	0
231	0	0.0116203	230	LINE	LINE/L1-Tx1	0	76186	5473	Locus_TRINITY_DN12787_c0_g1_i1	0	13.9203
232	0.0446724	0.00551242	231	LTR	LTR/Gypsy	725993	36141	5469	Angar_TRINITY_DN54928_c0_g1_i1	132.747	6.60834
233	0.00405292	0.000215213	232	LINE	LINE/L1-Tx1	65866	1411	5465	Angar_TRINITY_DN54186_c0_g1_i1	12.0523	0.258188
234	0.00430748	0	233	Unknown	Unknown	70003	0	5463	Angar_TRINITY_DN52099_c0_g1_i1	12.814	0
235	0.0035833	0.0116908	234	LINE	LINE/L1-Tx1	58234	76648	5460	Angar_TRINITY_DN52021_c1_g1_i1	10.6656	14.0381
236	0.000770329	0.0087249	235	LINE	LINE/L1-Tx1	12519	57203	5449	Locus_TRINITY_DN12861_c0_g1_i1	2.29749	10.4979
237	0	0.010575	236	LINE	LINE/L1-Tx1	0	69333	5443	Locus_TRINITY_DN13053_c0_g2_i4	0	12.738
238	0.0230117	0.00296509	237	Unknown	Unknown	373974	19440	5441	Angar_TRINITY_DN55553_c19_g1_i3	68.7326	3.57287
239	0.0126242	0	238	LINE	LINE/R1	205162	0	5441	Angar_TRINITY_DN55343_c0_g1_i2	37.7067	0
240	0.002553	0.012355	239	LINE	LINE/L1-Tx1	41490	81003	5423	Locus_TRINITY_DN13065_c0_g1_i2	7.65075	14.9369
241	0.00916279	0	240	Unknown	Unknown	148909	0	5415	Angar_TRINITY_DN53344_c0_g1_i1	27.4994	0
242	0.00234428	0	241	Unknown	Unknown	38098	0	5409	Angar_TRINITY_DN51984_c0_g1_i7	7.04345	0
243	0.00311252	0	242	LINE	LINE/R1	50583	0	5401	Angar_TRINITY_DN52570_c0_g1_i1	9.36549	0
244	0.0254727	0	243	LTR	LTR/Gypsy	413969	0	5400	Angar_TRINITY_DN55571_c7_g1_i1	76.6609	0
245	0	0.0133373	244	LINE	LINE/L1-Tx1	0	87443	5392	Locus_TRINITY_DN13079_c0_g1_i5	0	16.2172
246	0.00212959	0.00810107	245	LINE	LINE/L1-Tx1	34609	53113	5386	Angar_TRINITY_DN50020_c0_g1_i1	6.42573	9.86131
247	0.00941938	0	246	Unknown	Unknown	153079	0	5383	Angar_TRINITY_DN51428_c1_g2_i1	28.4375	0
248	0.00940818	0	247	Unknown	Unknown	152897	0	5379	Angar_TRINITY_DN50686_c0_g1_i2	28.4248	0
249	0.00270148	0.0180999	248	LINE	LINE/L1-Tx1	43903	118668	5372	Locus_TRINITY_DN13138_c0_g1_i2	8.17256	22.0901
250	0.00838809	0.00182024	249	Unknown	Unknown	136319	11934	5359	Angar_TRINITY_DN55287_c2_g1_i4	25.4374	2.22691
251	0.00743446	0	250	LINE	LINE/R1	120821	0	5356	Angar_TRINITY_DN55214_c4_g2_i1	22.5581	0
252	0.00146251	0	251	DNA	DNA/Maverick	23768	0	5336	Angar_TRINITY_DN41423_c0_g1_i1	4.45427	0
253	0.00902705	0	252	Unknown	Unknown	146703	0	5330	Angar_TRINITY_DN51994_c0_g1_i1	27.524	0
254	0.00285937	0.0227023	253	LINE	LINE/I-Jockey	46469	148843	5321	Locus_TRINITY_DN13123_c0_g1_i2	8.73313	27.9727
255	0.0143424	0	254	LTR	LTR/Gypsy	233086	0	5321	Angar_TRINITY_DN54252_c0_g1_i3	43.8049	0
256	0.00825937	0	255	LTR	LTR/Gypsy	134227	0	5311	Angar_TRINITY_DN55177_c1_g1_i3	25.2734	0
257	0.000368089	0.00620656	256	LINE	LINE/L1-Tx1	5982	40692	5305	Locus_TRINITY_DN12683_c0_g1_i2	1.12762	7.6705
258	0.0161793	0	257	LTR	LTR/Gypsy	262938	0	5304	Angar_TRINITY_DN55579_c8_g1_i1	49.5735	0
259	0.00803945	0	258	LTR	LTR/Gypsy	130653	0	5302	Angar_TRINITY_DN55339_c1_g1_i5	24.6422	0
260	0.00286411	0.00600675	259	LINE	LINE/L1-Tx1	46546	39382	5295	Angar_TRINITY_DN52795_c1_g1_i1	8.79056	7.43758
261	0.0029014	0.00848758	260	Unknown	Unknown	47152	55647	5293	Locus_TRINITY_DN12851_c1_g1_i4	8.90837	10.5133
262	0.0152504	0.0146911	261	Unknown	Unknown	247841	96319	5288	Locus_TRINITY_DN13006_c0_g1_i1	46.8686	18.2146
263	0.00742824	0	262	Unknown	Unknown	120720	0	5286	Angar_TRINITY_DN54922_c1_g1_i3	22.8377	0
264	0.00547094	0	263	LINE	LINE/L1-Tx1	88911	0	5281	Angar_TRINITY_DN54945_c2_g1_i4	16.836	0
265	0.00530099	0	264	LTR	LTR/Gypsy	86149	0	5278	Angar_TRINITY_DN54652_c1_g1_i2	16.3223	0
266	0.0157693	0.0184845	265	LINE	LINE/L1-Tx1	256274	121190	5277	Locus_TRINITY_DN13115_c0_g1_i2	48.5643	22.9657
267	0.0119165	0	266	Unknown	Unknown	193661	0	5276	Angar_TRINITY_DN51910_c0_g1_i3	36.706	0
268	0.00110236	0.0147683	267	LINE	LINE/L1-Tx1	17915	96825	5272	Locus_TRINITY_DN13080_c0_g1_i2	3.39814	18.3659
269	0.00692324	0	268	LTR	LTR/Gypsy	112513	0	5245	Angar_TRINITY_DN54926_c1_g1_i1	21.4515	0
270	0.0148031	0	269	Unknown	Unknown	240573	0	5244	Angar_TRINITY_DN55586_c23_g2_i1	45.8759	0
271	0.00348054	0.00296189	270	LTR	LTR/Gypsy	56564	19419	5243	Angar_TRINITY_DN54727_c1_g1_i2	10.7885	3.7038
272	0	0.0156919	271	LINE	LINE/L1-Tx1	0	102881	5229	Locus_TRINITY_DN13113_c1_g1_i2	0	19.6751
273	0.00985153	0	272	Unknown	Unknown	160102	0	5227	Angar_TRINITY_DN48416_c0_g1_i2	30.6298	0
274	0.0370021	0	273	LTR	LTR/Gypsy	601339	0	5226	Angar_TRINITY_DN55548_c44_g1_i1	115.067	0
275	0.00319035	0.0140285	274	LTR	LTR/Gypsy	51848	91975	5221	Locus_TRINITY_DN12675_c1_g1_i2	9.93066	17.6164
276	0.00299068	0	275	Unknown	Unknown	48603	0	5219	Angar_TRINITY_DN49152_c0_g1_i3	9.3127	0
277	0.0104059	0	276	LINE	LINE/R1	169111	0	5219	Angar_TRINITY_DN55436_c2_g2_i1	32.403	0
278	0.016736	0	277	Unknown	Unknown	271985	0	5216	Angar_TRINITY_DN55292_c4_g2_i1	52.1444	0
279	0.00553469	0.00570658	278	LINE	LINE/L1-Tx1	89947	37414	5212	Angar_TRINITY_DN55088_c0_g1_i2	17.2577	7.17843
280	0	0.0108409	279	Unknown	Unknown	0	71076	5209	Locus_TRINITY_DN12221_c0_g2_i2	0	13.6448
281	0.00153678	0.013401	280	LINE	LINE/L1-Tx1	24975	87861	5196	Locus_TRINITY_DN13058_c0_g1_i4	4.80658	16.9094
282	0.00836625	0	281	Unknown	Unknown	135964	0	5195	Angar_TRINITY_DN55372_c2_g1_i10	26.1721	0
283	0.0208762	0.00168571	282	LTR	LTR/Gypsy	339270	11052	5189	Angar_TRINITY_DN55289_c7_g1_i3	65.3825	2.12989
284	0.00419236	0	283	RC	RC/Helitron	68132	0	5187	Angar_TRINITY_DN51152_c0_g1_i2	13.1351	0
285	0.00902207	0.0251734	284	Unknown	Unknown	146622	165044	5182	Angar_TRINITY_DN55237_c2_g1_i3	28.2945	31.8495
286	0.00198031	0	285	Unknown	Unknown	32183	0	5171	Angar_TRINITY_DN56530_c0_g1_i1	6.22375	0
287	0.00141175	0.0173908	286	LINE	LINE/L1-Tx1	22943	114019	5170	Locus_TRINITY_DN13025_c0_g1_i3	4.43772	22.054
288	0.005233	0.000789013	287	LTR	LTR/Gypsy	85044	5173	5168	Angar_TRINITY_DN54672_c1_g1_i1	16.4559	1.00097
289	0.00162416	0.00841711	288	Unknown	Unknown	26395	55185	5155	Locus_TRINITY_DN11836_c1_g1_i3	5.12027	10.7051
290	0.0297608	0	289	Unknown	Unknown	483658	0	5152	Angar_TRINITY_DN55403_c16_g1_i3	93.8777	0
291	0.00737354	0	290	LINE	LINE/L2	119831	0	5148	Angar_TRINITY_DN55250_c2_g1_i1	23.2772	0
292	0.00689777	0	291	LTR	LTR/Gypsy	112099	0	5145	Angar_TRINITY_DN55209_c1_g1_i2	21.7879	0
293	0.00990906	0	292	Unknown	Unknown	161037	0	5133	Angar_TRINITY_DN55533_c6_g1_i5	31.3729	0
294	0.0200464	0	293	LTR	LTR/Gypsy	325783	0	5133	Angar_TRINITY_DN54959_c1_g1_i3	63.4683	0
295	0.0168656	0	294	LTR	LTR/Gypsy	274091	0	5124	Angar_TRINITY_DN54978_c8_g1_i3	53.4916	0
296	0.01285	0.0105482	295	LINE	LINE/L1-Tx1	208832	69157	5124	Angar_TRINITY_DN55338_c0_g1_i2	40.7557	13.4967
297	0.00839634	0	296	Unknown	Unknown	136453	0	5122	Angar_TRINITY_DN55139_c1_g1_i6	26.6406	0
298	0.00271347	0.0104724	297	LINE	LINE/L1-Tx1	44098	68660	5121	Angar_TRINITY_DN51046_c0_g1_i2	8.61121	13.4075
299	0.00275747	0	298	Unknown	Unknown	44813	0	5118	Angar_TRINITY_DN50769_c0_g1_i3	8.75596	0
300	0.0187277	0.0168568	299	LTR	LTR/Gypsy	304353	110518	5116	Angar_TRINITY_DN55584_c9_g1_i2	59.4904	21.6024
301	0.00308212	0	300	LTR	LTR/Gypsy	50089	0	5103	Angar_TRINITY_DN53541_c0_g1_i2	9.8156	0
302	0.0141266	0	301	Unknown	Unknown	229578	0	5100	Angar_TRINITY_DN55364_c3_g1_i1	45.0153	0
303	0.00720629	0.0209805	302	LINE	LINE/L1-Tx1	117113	137554	5083	Angar_TRINITY_DN54115_c1_g1_i1	23.0401	27.0616
304	0.00633843	0.0160885	303	Unknown	Unknown	103009	105481	5083	Angar_TRINITY_DN55293_c1_g1_i4	20.2654	20.7517
305	0.0185424	0	304	LTR	LTR/Gypsy	301342	0	5079	Angar_TRINITY_DN55152_c9_g1_i2	59.331	0
306	8.09157e-05	0.0121837	305	LINE	LINE/L1-Tx1	1315	79880	5065	Locus_TRINITY_DN12957_c0_g1_i1	0.259625	15.771
307	0.00552712	0	306	LTR	LTR/Gypsy	89824	0	5065	Angar_TRINITY_DN55116_c0_g1_i1	17.7343	0
308	0.00517356	0	307	LTR	LTR/Gypsy	84078	0	5055	Angar_TRINITY_DN55117_c2_g1_i4	16.6326	0
309	0.00629936	0	308	LTR	LTR/Gypsy	102374	0	5045	Angar_TRINITY_DN54789_c2_g1_i2	20.2922	0
310	0	0.0101214	309	LINE	LINE/L1-Tx1	0	66359	5043	Locus_TRINITY_DN12805_c0_g1_i7	0	13.1586
311	0.00855977	0.000925066	310	LTR	LTR/Gypsy	139109	6065	5040	Angar_TRINITY_DN55172_c1_g1_i3	27.601	1.20337
312	0.00483839	0.00877524	311	Unknown	Unknown	78631	57533	5036	Angar_TRINITY_DN54304_c1_g1_i3	15.6138	11.4243
313	0.0181171	0.00166969	312	LINE	LINE/L2	294430	10947	5035	Angar_TRINITY_DN55323_c4_g1_i4	58.4767	2.17418
314	0.00314156	0.00739107	313	LINE	LINE/L1-Tx1	51055	48458	5027	Angar_TRINITY_DN53842_c0_g1_i1	10.1562	9.63955
315	0.0273099	0.00547062	314	LTR	LTR/Gypsy	443826	35867	5027	Angar_TRINITY_DN55391_c12_g1_i1	88.2884	7.13487
316	0.0028211	0.0093832	315	LINE	LINE/L1-Tx1	45847	61519	5020	Locus_TRINITY_DN12887_c0_g1_i1	9.13287	12.2548
317	0.0139774	0.00950583	316	Unknown	Unknown	227153	62323	5019	Locus_TRINITY_DN12633_c0_g1_i1	45.2586	12.4174
318	0.00618073	0	317	LINE	LINE/L2	100446	0	5018	Angar_TRINITY_DN54019_c3_g1_i3	20.0171	0
319	0	0.0123399	318	LINE	LINE/L1-Tx1	0	80904	5010	Locus_TRINITY_DN12822_c1_g2_i3	0	16.1485
320	0.00614879	0	319	Unknown	Unknown	99927	0	5008	Angar_TRINITY_DN54693_c0_g1_i2	19.9535	0
321	0.00628786	0	320	Unknown	Unknown	102187	0	5007	Angar_TRINITY_DN53896_c1_g1_i2	20.4088	0
322	0.00743538	0	321	Unknown	Unknown	120836	0	5004	Angar_TRINITY_DN55272_c1_g1_i4	24.1479	0
323	0.00196357	0	322	LTR	LTR/Gypsy	31911	0	4998	Angar_TRINITY_DN52269_c0_g1_i3	6.38475	0
324	0.0169308	0.00624347	323	LTR	LTR/Gypsy	275150	40934	4996	Angar_TRINITY_DN55591_c5_g1_i3	55.0741	8.19335
325	0.00319405	0.0191843	324	LTR	LTR/Gypsy	51908	125778	4992	Locus_TRINITY_DN13221_c7_g1_i4	10.3982	25.1959
326	0.00815679	0	325	Unknown	Unknown	132560	0	4990	Angar_TRINITY_DN55593_c5_g1_i5	26.5651	0
327	0.00302083	0	326	Unknown	Unknown	49093	0	4983	Angar_TRINITY_DN50277_c0_g1_i3	9.8521	0
328	0.0123168	0.018947	327	LINE	LINE/L1-Tx1	200166	124222	4977	Angar_TRINITY_DN55352_c3_g1_i4	40.2182	24.9592
329	0.0130208	0	328	LTR	LTR/Gypsy	211608	0	4968	Angar_TRINITY_DN55373_c2_g1_i2	42.5942	0
330	0.0109373	0	329	LTR	LTR/Gypsy	177747	0	4962	Angar_TRINITY_DN55606_c7_g1_i3	35.8216	0
331	0.00358792	0	330	Unknown	Unknown	58309	0	4961	Angar_TRINITY_DN54295_c0_g1_i2	11.7535	0
332	0.00985067	0	331	LTR	LTR/Gypsy	160088	0	4959	Angar_TRINITY_DN55593_c6_g1_i1	32.2823	0
333	0	0.0327957	332	LTR	LTR/Gypsy	0	215018	4955	Locus_TRINITY_DN13230_c8_g1_i2	0	43.3941
334	0.00681076	0	333	Unknown	Unknown	110685	0	4951	Angar_TRINITY_DN55166_c1_g1_i1	22.3561	0
335	0.00888915	0.00225585	334	LINE	LINE/L1-Tx1	144462	14790	4951	Angar_TRINITY_DN55089_c0_g2_i2	29.1783	2.98728
336	0.00641381	0.0283206	335	LTR	LTR/Gypsy	104234	185678	4945	Locus_TRINITY_DN13199_c1_g1_i2	21.0787	37.5486
337	0.007022	0	336	LINE	LINE/L1-Tx1	114118	0	4943	Angar_TRINITY_DN55588_c8_g1_i3	23.0868	0
338	0.0342259	0.00222367	337	LTR	LTR/Gypsy	556222	14579	4936	Angar_TRINITY_DN55594_c15_g1_i3	112.687	2.95361
339	0.0148671	0.00550784	338	LTR	LTR/Gypsy	241612	36111	4919	Angar_TRINITY_DN55334_c5_g2_i1	49.1181	7.34113
340	0.00764601	0	339	Unknown	Unknown	124259	0	4918	Angar_TRINITY_DN54943_c1_g1_i1	25.2662	0
341	0.00161653	0	340	LINE	LINE/L1-Tx1	26271	0	4916	Angar_TRINITY_DN48463_c0_g1_i1	5.34398	0
342	0.0206166	0	341	LTR	LTR/Gypsy	335051	0	4911	Angar_TRINITY_DN55333_c13_g1_i2	68.2246	0
343	0.007607	0.0083953	342	DNA	DNA/Academ-1	123625	55042	4908	Angar_TRINITY_DN55426_c0_g1_i2	25.1885	11.2148
344	0.0101196	0	343	LTR	LTR/Gypsy	164458	0	4905	Angar_TRINITY_DN55600_c10_g1_i1	33.5286	0
345	0.0442749	0	344	LTR	LTR/Gypsy	719533	0	4900	Angar_TRINITY_DN55565_c26_g1_i1	146.843	0
346	0.0016369	0.00633178	345	Unknown	Unknown	26602	41513	4891	Locus_TRINITY_DN12817_c0_g1_i6	5.43897	8.48763
347	0.00232169	0	346	LINE	LINE/I-Jockey	37731	0	4890	Angar_TRINITY_DN52290_c0_g1_i1	7.71595	0
348	0.00711726	0.0055144	347	LTR	LTR/Gypsy	115666	36154	4889	Locus_TRINITY_DN11245_c0_g1_i2	23.6584	7.39497
349	0.00834053	0	348	Unknown	Unknown	135546	0	4886	Angar_TRINITY_DN53047_c2_g2_i2	27.7417	0
350	0.0117127	0	349	Unknown	Unknown	190349	0	4876	Angar_TRINITY_DN53522_c2_g1_i12	39.0379	0
351	0.0035817	0	350	Unknown	Unknown	58208	0	4868	Angar_TRINITY_DN54511_c1_g1_i4	11.9573	0
352	0.0164058	0.0495091	351	LINE	LINE/I	266618	324596	4864	Locus_TRINITY_DN13222_c8_g1_i1	54.8146	66.7344
353	0.00299579	0	352	LINE	LINE/I-Jockey	48686	0	4862	Angar_TRINITY_DN53460_c0_g1_i1	10.0136	0
354	0.00582999	0.0444822	353	LTR	LTR/Gypsy	94746	291638	4861	Locus_TRINITY_DN13220_c8_g1_i1	19.4911	59.9955
355	0.00088115	0.00463646	354	Unknown	Unknown	14320	30398	4855	Locus_TRINITY_DN12631_c0_g1_i9	2.94954	6.26117
356	0.014874	0	355	LTR	LTR/Gypsy	241724	0	4853	Angar_TRINITY_DN55427_c3_g1_i2	49.8092	0
357	0.00486435	0	356	LTR	LTR/Copia	79053	0	4841	Angar_TRINITY_DN54539_c0_g1_i1	16.3299	0
358	0.0049972	0	357	LTR	LTR/Gypsy	81212	0	4838	Angar_TRINITY_DN54819_c0_g1_i3	16.7863	0
359	0.00700791	0	358	LTR	LTR/Copia	113889	0	4834	Angar_TRINITY_DN55103_c3_g1_i1	23.56	0
360	0.0285067	0	359	LTR	LTR/unknown	463276	0	4828	Angar_TRINITY_DN55245_c4_g1_i1	95.9561	0
361	0.0075214	0	360	Unknown	Unknown	122234	0	4823	Angar_TRINITY_DN51351_c0_g1_i2	25.344	0
362	0.00836963	0	361	Unknown	Unknown	136019	0	4816	Angar_TRINITY_DN48147_c0_g1_i12	28.2431	0
363	0.00095382	0.00673491	362	LINE	LINE/L1-Tx1	15501	44156	4810	Locus_TRINITY_DN12670_c0_g1_i2	3.22266	9.18004
364	0.00266173	0	363	Unknown	Unknown	43257	0	4803	Angar_TRINITY_DN51300_c1_g1_i1	9.00625	0
365	0.0184726	0	364	LTR	LTR/Gypsy	300207	0	4800	Angar_TRINITY_DN55200_c5_g1_i2	62.5431	0
366	0	0.0102026	365	LINE	LINE/L1-Tx1	0	66891	4796	Locus_TRINITY_DN13055_c0_g2_i1	0	13.9472
367	0.00471114	0.00151107	366	Unknown	Unknown	76563	9907	4793	Angar_TRINITY_DN55021_c0_g1_i1	15.9739	2.06697
368	0.0299598	0.000536431	367	LTR	LTR/Gypsy	486891	3517	4791	Angar_TRINITY_DN55563_c48_g1_i1	101.626	0.734085
369	0.00241886	0.010793	368	LTR	LTR/unknown	39310	70762	4790	Locus_TRINITY_DN13051_c0_g1_i3	8.20668	14.7729
370	0.00196641	0	369	Unknown	Unknown	31957	0	4764	Angar_TRINITY_DN49347_c0_g1_i1	6.70802	0
371	0.00460641	0	370	LINE	LINE/I-Jockey	74861	0	4764	Angar_TRINITY_DN54606_c0_g1_i2	15.7139	0
372	0.00148208	0.00903819	371	LINE	LINE/L2	24086	59257	4741	Locus_TRINITY_DN12845_c0_g1_i1	5.08036	12.4988
373	0.000240224	0.00677243	372	LTR	LTR/Gypsy	3904	44402	4735	Locus_TRINITY_DN12584_c0_g1_i5	0.824498	9.3774
374	0.013992	0.00555817	373	LTR	LTR/Gypsy	227391	36441	4730	Angar_TRINITY_DN55614_c15_g1_i1	48.0742	7.70423
375	0.036008	0	374	Unknown	Unknown	585183	0	4730	Angar_TRINITY_DN54803_c13_g1_i2	123.717	0
376	0.00307621	0.00840414	375	LTR	LTR/Gypsy	49993	55100	4723	Locus_TRINITY_DN12753_c0_g1_i1	10.585	11.6663
377	0.00398265	0.00541907	376	LTR	LTR/Copia	64724	35529	4718	Locus_TRINITY_DN11867_c0_g1_i2	13.7185	7.53052
378	0.00501333	0	377	Unknown	Unknown	81474	0	4717	Angar_TRINITY_DN54126_c0_g1_i1	17.2724	0
379	0	0.0157426	378	Unknown	Unknown	0	103213	4709	Locus_TRINITY_DN13198_c2_g1_i3	0	21.9182
380	0.000994617	0.00689902	379	LTR	LTR/Gypsy	16164	45232	4703	Locus_TRINITY_DN12471_c0_g1_i3	3.43696	9.61769
381	0.00426109	0	380	Unknown	Unknown	69249	0	4695	Angar_TRINITY_DN54102_c0_g1_i4	14.7495	0
382	0.00365646	0	381	Unknown	Unknown	59423	0	4693	Angar_TRINITY_DN53679_c0_g1_i3	12.662	0
383	0.00511713	0.00366351	382	LTR	LTR/Gypsy	83161	24019	4688	Angar_TRINITY_DN54995_c0_g1_i3	17.7391	5.12351
384	0.00483488	0	383	LTR	LTR/Gypsy	78574	0	4677	Angar_TRINITY_DN55153_c1_g1_i1	16.8001	0
385	0.0035553	0	384	LTR	LTR/Gypsy	57779	0	4677	Angar_TRINITY_DN54648_c0_g1_i2	12.3539	0
386	0.00395508	0	385	LTR	LTR/Copia	64276	0	4670	Angar_TRINITY_DN54612_c0_g1_i4	13.7636	0
387	0.00791343	0	386	Unknown	Unknown	128605	0	4665	Angar_TRINITY_DN55142_c0_g1_i1	27.5681	0
388	9.22992e-06	0.00630204	387	LTR	LTR/Copia	150	41318	4664	Locus_TRINITY_DN12483_c0_g1_i4	0.0321612	8.85892
389	0.00613445	0	388	LTR	LTR/Copia	99694	0	4662	Angar_TRINITY_DN55179_c0_g1_i2	21.3844	0
390	0.00573911	0	389	LINE	LINE/L1-Tx1	93269	0	4656	Angar_TRINITY_DN55082_c0_g1_i3	20.032	0
391	0.00291013	0.00261947	390	LTR	LTR/Copia	47294	17174	4649	Angar_TRINITY_DN51917_c0_g1_i3	10.1729	3.69413
392	0	0.00714535	391	Unknown	Unknown	0	46847	4648	Locus_TRINITY_DN12855_c1_g1_i2	0	10.079
393	0.00175676	0.0188956	392	LTR	LTR/Copia	28550	123885	4641	Locus_TRINITY_DN12955_c0_g1_i1	6.15169	26.6936
394	0.0125623	0	393	Unknown	Unknown	204156	0	4638	Angar_TRINITY_DN54293_c1_g2_i1	44.0181	0
395	0.00664862	0.00315178	394	LTR	LTR/Copia	108050	20664	4637	Angar_TRINITY_DN54825_c1_g1_i2	23.3017	4.45633
396	0.00495548	0	395	LTR	LTR/Gypsy	80534	0	4637	Angar_TRINITY_DN55032_c1_g1_i3	17.3677	0
397	0.00413495	0	396	LTR	LTR/Copia	67199	0	4630	Angar_TRINITY_DN54703_c0_g1_i3	14.5138	0
398	0.00571751	0	397	LTR	LTR/Gypsy	92918	0	4627	Angar_TRINITY_DN54780_c0_g1_i2	20.0817	0
399	0.00204474	0.00957859	398	LTR	LTR/Gypsy	33230	62800	4626	Locus_TRINITY_DN12826_c0_g1_i4	7.18331	13.5754
400	0.00766804	0	399	Unknown	Unknown	124617	0	4623	Angar_TRINITY_DN54293_c0_g1_i1	26.9559	0
401	0.00367646	0	400	LTR	LTR/Gypsy	59748	0	4613	Angar_TRINITY_DN50803_c2_g1_i3	12.9521	0
402	0	0.00541999	401	Unknown	Unknown	0	35535	4599	Locus_TRINITY_DN12510_c0_g1_i2	0	7.72668
403	0.000918439	0.00894134	402	LINE	LINE/L1-Tx1	14926	58622	4598	Locus_TRINITY_DN12446_c1_g1_i2	3.24619	12.7495
404	0.00325607	0	403	LTR	LTR/Copia	52916	0	4594	Angar_TRINITY_DN54488_c1_g1_i3	11.5185	0
405	0.0118391	0	404	Unknown	Unknown	192403	0	4591	Angar_TRINITY_DN55514_c7_g1_i6	41.9087	0
406	0.00340535	0.000626421	405	LTR	LTR/Copia	55342	4107	4590	Angar_TRINITY_DN53106_c1_g1_i1	12.0571	0.894771
407	0.00235049	5.27738e-05	406	LTR	LTR/Copia	38199	346	4580	Angar_TRINITY_DN52742_c0_g1_i1	8.34039	0.0755459
408	0	0.00891632	407	LTR	LTR/Copia	0	58458	4570	Locus_TRINITY_DN12703_c0_g2_i4	0	12.7917
409	0.006227	0	408	LTR	LTR/Gypsy	101198	0	4568	Angar_TRINITY_DN54836_c0_g1_i4	22.1537	0
410	0.00804566	0	409	Unknown	Unknown	130754	0	4568	Angar_TRINITY_DN50111_c0_g1_i2	28.6239	0
411	0.00336129	0.00013346	410	LTR	LTR/Copia	54626	875	4565	Angar_TRINITY_DN54439_c1_g1_i3	11.9663	0.191676
412	0.00507074	0.00127069	411	LTR	LTR/Gypsy	82407	8331	4563	Angar_TRINITY_DN55409_c4_g1_i5	18.0598	1.82577
413	0.00450759	0.00150237	412	LTR	LTR/Gypsy	73255	9850	4556	Angar_TRINITY_DN54887_c0_g1_i4	16.0788	2.16198
414	0.00250519	0	413	LTR	LTR/Gypsy	40713	0	4556	Angar_TRINITY_DN54061_c0_g1_i1	8.93613	0
415	0.00559235	0	414	LTR	LTR/Gypsy	90884	0	4556	Angar_TRINITY_DN54629_c1_g1_i3	19.9482	0
416	0.00844144	0.000880681	415	Unknown	Unknown	137186	5774	4550	Angar_TRINITY_DN55189_c2_g1_i3	30.1508	1.26901
417	0.00750688	0	416	LTR	LTR/Gypsy	121998	0	4543	Angar_TRINITY_DN55149_c0_g1_i4	26.8541	0
418	0.00864272	0	417	LTR	LTR/Gypsy	140457	0	4535	Angar_TRINITY_DN55466_c2_g2_i2	30.9718	0
419	0.00227868	0.000186233	418	LTR	LTR/Copia	37032	1221	4530	Angar_TRINITY_DN53504_c0_g1_i2	8.17483	0.269536
420	0.00582298	0	419	LTR	LTR/Gypsy	94632	0	4528	Angar_TRINITY_DN54973_c1_g1_i1	20.8993	0
421	0.00516137	0	420	Unknown	Unknown	83880	0	4527	Angar_TRINITY_DN55283_c4_g1_i1	18.5288	0
422	0.00470529	0	421	LTR	LTR/Copia	76468	0	4522	Angar_TRINITY_DN54851_c1_g1_i2	16.9102	0
423	0.00856377	0.00135	422	LTR	LTR/Gypsy	139174	8851	4520	Angar_TRINITY_DN55242_c1_g1_i2	30.7907	1.95819
424	0.00275532	0	423	LTR	LTR/Gypsy	44778	0	4518	Angar_TRINITY_DN54080_c0_g1_i2	9.91102	0
425	0.0149667	0.0152879	424	LTR	LTR/Gypsy	243232	100232	4514	Angar_TRINITY_DN54966_c2_g1_i2	53.8839	22.2047
426	0.00741212	0.00627641	425	LTR	LTR/Copia	120458	41150	4506	Angar_TRINITY_DN55076_c0_g1_i6	26.7328	9.13227
427	0.00233388	0	426	LTR	LTR/Gypsy	37929	0	4505	Angar_TRINITY_DN53200_c0_g1_i1	8.41931	0
428	0.0147208	0.0886437	427	LINE	LINE/I	239235	581174	4502	Locus_TRINITY_DN13004_c11_g1_i1	53.1397	129.092
429	0.00123349	0	428	LINE	LINE/L1-Tx1	20046	0	4496	Angar_TRINITY_DN40410_c0_g1_i1	4.45863	0
430	4.59035e-05	0.0122513	429	LTR	LTR/Gypsy	746	80323	4494	Locus_TRINITY_DN13213_c4_g1_i1	0.165999	17.8734
431	0.00773825	0	430	Unknown	Unknown	125758	0	4489	Angar_TRINITY_DN51180_c1_g1_i1	28.0147	0
432	0.00441436	0	431	LTR	LTR/Copia	71740	0	4487	Angar_TRINITY_DN54639_c0_g1_i1	15.9884	0
433	0.00594026	0	432	LTR	LTR/Copia	96538	0	4484	Angar_TRINITY_DN54401_c0_g1_i2	21.5294	0
434	0.00530678	0	433	Unknown	Unknown	86243	0	4477	Angar_TRINITY_DN55329_c0_g1_i1	19.2636	0
435	0.00750491	0	434	Unknown	Unknown	121966	0	4476	Angar_TRINITY_DN50119_c0_g1_i5	27.2489	0
436	0.00385792	0	435	LTR	LTR/Copia	62697	0	4471	Angar_TRINITY_DN54749_c0_g1_i1	14.023	0
437	0.00627352	0	436	LTR	LTR/Gypsy	101954	0	4467	Angar_TRINITY_DN55401_c3_g1_i1	22.8238	0
438	0.00127933	0	437	Unknown	Unknown	20791	0	4462	Angar_TRINITY_DN30614_c0_g1_i1	4.65957	0
439	0.00197342	0	438	Unknown	Unknown	32071	0	4461	Angar_TRINITY_DN49861_c0_g1_i2	7.1892	0
440	0.00665705	0.00415753	439	LTR	LTR/Copia	108187	27258	4455	Angar_TRINITY_DN55275_c2_g1_i1	24.2844	6.11852
441	0.0113407	0	440	LTR	LTR/Gypsy	184303	0	4454	Angar_TRINITY_DN55388_c2_g1_i2	41.3792	0
442	0.00308095	0	441	Unknown	Unknown	50070	0	4450	Angar_TRINITY_DN54420_c1_g1_i2	11.2517	0
443	0.00553082	0	442	LTR	LTR/Copia	89884	0	4450	Angar_TRINITY_DN54909_c0_g1_i2	20.1987	0
444	0.00674024	0	443	Unknown	Unknown	109539	0	4443	Angar_TRINITY_DN49730_c0_g1_i1	24.6543	0
445	0.00188401	0	444	Unknown	Unknown	30618	0	4432	Angar_TRINITY_DN53414_c0_g1_i1	6.90839	0
446	0	0.226987	445	Unknown	Unknown	0	1488194	4421	Locus_TRINITY_DN12720_c1_g2_i1	0	336.619
447	0.0430669	0	446	Unknown	Unknown	699902	0	4420	Angar_TRINITY_DN55418_c24_g2_i1	158.349	0
448	0.00341267	0	447	LTR	LTR/Copia	55461	0	4404	Angar_TRINITY_DN53370_c0_g1_i1	12.5933	0
449	0.00459269	0	448	Unknown	Unknown	74638	0	4401	Angar_TRINITY_DN55362_c3_g1_i3	16.9593	0
450	0.00317005	0	449	LINE	LINE/I-Jockey	51518	0	4399	Angar_TRINITY_DN53357_c1_g1_i3	11.7113	0
451	0.00197459	0	450	LTR	LTR/Gypsy	32090	0	4397	Angar_TRINITY_DN51065_c0_g1_i1	7.29816	0
452	0.00755642	0.00197917	451	DNA	DNA/hAT-Tip100	122803	12976	4394	Angar_TRINITY_DN55485_c1_g1_i4	27.9479	2.95312
453	0.00859404	0.0095403	452	LTR	LTR/Gypsy	139666	62549	4387	Angar_TRINITY_DN55402_c2_g1_i1	31.8363	14.2578
454	0.0074483	0	453	Unknown	Unknown	121046	0	4378	Angar_TRINITY_DN51862_c0_g1_i4	27.6487	0
455	0.00315639	0	454	LTR	LTR/Gypsy	51296	0	4376	Angar_TRINITY_DN54538_c0_g1_i3	11.7221	0
456	0.00696053	0	455	Unknown	Unknown	113119	0	4361	Angar_TRINITY_DN49926_c0_g1_i1	25.9388	0
457	0.00476719	0	456	LINE	LINE/R1	77474	0	4358	Angar_TRINITY_DN51442_c0_g1_i1	17.7774	0
458	0.00179147	0	457	LINE	LINE/R1	29114	0	4357	Angar_TRINITY_DN50849_c0_g3_i1	6.68212	0
459	0.0132362	0.0159441	458	LINE	LINE/L1-Tx1	215108	104534	4353	Locus_TRINITY_DN13148_c1_g2_i1	49.416	24.0142
460	0.00377682	0	459	Unknown	Unknown	61379	0	4348	Angar_TRINITY_DN54741_c2_g1_i6	14.1166	0
461	0.00710729	0	460	Unknown	Unknown	115504	0	4344	Angar_TRINITY_DN51273_c1_g1_i2	26.5893	0
462	0.0014163	0.000448424	461	Unknown	Unknown	23017	2940	4342	Angar_TRINITY_DN52370_c0_g1_i3	5.30101	0.677107
463	0.00338111	0	462	LTR	LTR/Gypsy	54948	0	4337	Angar_TRINITY_DN49176_c1_g1_i1	12.6696	0
464	0.0043916	0.000518433	463	LTR	LTR/Gypsy	71370	3399	4333	Angar_TRINITY_DN54479_c0_g1_i1	16.4713	0.784445
465	0.00574409	0.00454952	464	LINE	LINE/L2	93350	29828	4325	Angar_TRINITY_DN54618_c0_g1_i2	21.5838	6.89665
466	0	0.0105618	465	LTR	LTR/Gypsy	0	69246	4323	Locus_TRINITY_DN13070_c1_g1_i3	0	16.018
467	0.00436206	0	466	Unknown	Unknown	70890	0	4322	Angar_TRINITY_DN54715_c1_g1_i3	16.4021	0
468	0	0.0094889	467	LINE	LINE/L1-Tx1	0	62212	4310	Locus_TRINITY_DN13073_c0_g2_i1	0	14.4343
469	0.00495659	0	468	LINE	LINE/R1	80552	0	4298	Angar_TRINITY_DN53476_c1_g1_i1	18.7417	0
470	0.00308163	0.000525602	469	Unknown	Unknown	50081	3446	4298	Angar_TRINITY_DN53083_c0_g1_i2	11.6522	0.801768
471	0.00453528	0.00683252	470	LINE	LINE/L2	73705	44796	4294	Locus_TRINITY_DN12249_c0_g1_i1	17.1646	10.4322
472	0.00802899	0.0116693	471	Unknown	Unknown	130483	76507	4293	Locus_TRINITY_DN12862_c0_g1_i8	30.3944	17.8213
473	0.00522598	0	472	LTR	LTR/Gypsy	84930	0	4290	Angar_TRINITY_DN55095_c0_g1_i1	19.7972	0
474	0.0074299	0	473	Unknown	Unknown	120747	0	4287	Angar_TRINITY_DN50065_c0_g1_i2	28.1659	0
475	0.0030276	0	474	DNA	DNA/Maverick	49203	0	4271	Angar_TRINITY_DN54091_c0_g1_i2	11.5203	0
476	0.015936	0.00043668	475	LTR	LTR/Gypsy	258984	2863	4269	Angar_TRINITY_DN55554_c5_g1_i2	60.6662	0.670649
477	0.0317013	0	476	LTR	LTR/Gypsy	515193	0	4266	Angar_TRINITY_DN55442_c24_g1_i1	120.767	0
478	0.00689408	0	477	Unknown	Unknown	112039	0	4263	Angar_TRINITY_DN51147_c0_g1_i1	26.2817	0
479	0	0.0066318	478	LINE	LINE/L1-Tx1	0	43480	4261	Locus_TRINITY_DN12767_c0_g1_i1	0	10.2042
480	0.0127253	0	479	LTR	LTR/Gypsy	206805	0	4233	Angar_TRINITY_DN54852_c1_g1_i1	48.8554	0
481	0.00776107	0	480	Unknown	Unknown	126129	0	4231	Angar_TRINITY_DN55325_c3_g1_i6	29.8107	0
482	0.00319072	0.00404924	481	Unknown	Unknown	51854	26548	4224	Angar_TRINITY_DN54348_c0_g1_i2	12.276	6.28504
483	0.00278928	0	482	Unknown	Unknown	45330	0	4217	Angar_TRINITY_DN52351_c0_g1_i1	10.7493	0
484	0.00294232	0	483	Unknown	Unknown	47817	0	4212	Angar_TRINITY_DN53583_c1_g1_i2	11.3526	0
485	0.0047851	0	484	LINE	LINE/L1-Tx1	77765	0	4207	Angar_TRINITY_DN54923_c1_g1_i2	18.4847	0
486	0.00276787	0	485	LINE	LINE/L2	44982	0	4203	Angar_TRINITY_DN52475_c1_g1_i4	10.7024	0
487	0.00142639	0	486	Unknown	Unknown	23181	0	4197	Angar_TRINITY_DN49156_c0_g1_i1	5.52323	0
488	0.00128739	0.00726493	487	LTR	LTR/Copia	20922	47631	4196	Locus_TRINITY_DN12804_c0_g1_i2	4.98618	11.3515
489	0	0.00336242	488	LINE	LINE/I-Jockey	0	22045	4177	Locus_TRINITY_DN12354_c2_g1_i1	0	5.27771
490	0.00749845	0	489	LTR	LTR/Gypsy	121861	0	4168	Angar_TRINITY_DN55383_c5_g1_i2	29.2373	0
491	0.00480442	0	490	Unknown	Unknown	78079	0	4167	Angar_TRINITY_DN54328_c0_g1_i2	18.7375	0
492	0.00311196	0	491	Unknown	Unknown	50574	0	4164	Angar_TRINITY_DN52946_c0_g1_i4	12.1455	0
493	0.0628528	0.0259987	492	Unknown	Unknown	1021452	170455	4163	Angar_TRINITY_DN54018_c12_g2_i3	245.364	40.9452
494	0.00353217	0	493	LTR	LTR/Gypsy	57403	0	4155	Angar_TRINITY_DN53198_c0_g2_i1	13.8154	0
495	0.00784587	0	494	Unknown	Unknown	127507	0	4144	Angar_TRINITY_DN54103_c1_g1_i2	30.7691	0
496	0.024759	0.0239754	495	LTR	LTR/Gypsy	402371	157190	4142	Angar_TRINITY_DN55487_c11_g1_i1	97.1441	37.9503
497	0.00657072	0	496	LTR	LTR/Gypsy	106784	0	4140	Angar_TRINITY_DN52988_c2_g1_i3	25.7932	0
498	0.00420041	0	497	Unknown	Unknown	68263	0	4127	Angar_TRINITY_DN54468_c0_g1_i1	16.5406	0
499	0.00180753	0	498	Unknown	Unknown	29375	0	4121	Angar_TRINITY_DN52099_c0_g2_i1	7.12812	0
500	0.00626232	0	499	Unknown	Unknown	101772	0	4114	Angar_TRINITY_DN50603_c0_g1_i3	24.738	0
501	0.00767167	0	500	LINE	LINE/L2	124676	0	4102	Angar_TRINITY_DN54934_c1_g1_i1	30.394	0
502	0.00743618	0	501	Unknown	Unknown	120849	0	4101	Angar_TRINITY_DN53043_c2_g2_i1	29.4682	0
503	0.00415131	0	502	Unknown	Unknown	67465	0	4095	Angar_TRINITY_DN43627_c0_g1_i2	16.475	0
504	0	0.00408631	503	Unknown	Unknown	0	26791	4094	Locus_TRINITY_DN12560_c2_g2_i2	0	6.54397
505	0.00755568	0	504	Unknown	Unknown	122791	0	4086	Angar_TRINITY_DN50932_c1_g1_i1	30.0516	0
506	0.00690078	0	505	Unknown	Unknown	112148	0	4084	Angar_TRINITY_DN50490_c0_g1_i2	27.4603	0
507	0.00429807	0.000159541	506	Unknown	Unknown	69850	1046	4079	Angar_TRINITY_DN55361_c1_g1_i1	17.1243	0.256435
508	0.00383042	0	507	LTR	LTR/Copia	62250	0	4079	Angar_TRINITY_DN54700_c0_g1_i3	15.2611	0
509	0.251381	0.26834	508	LINE	LINE/L2	4085318	1759317	4078	Locus_TRINITY_DN12897_c44_g2_i2	1001.79	431.417
510	0.00170151	0	509	Unknown	Unknown	27652	0	4067	Angar_TRINITY_DN50937_c0_g1_i2	6.79911	0
511	0.00663896	0	510	Unknown	Unknown	107893	0	4063	Angar_TRINITY_DN55126_c2_g1_i1	26.555	0
512	0.00709092	0	511	Unknown	Unknown	115238	0	4061	Angar_TRINITY_DN50962_c0_g1_i3	28.3768	0
513	0.000379288	0.00952292	512	LINE	LINE/L1-Tx1	6164	62435	4057	Locus_TRINITY_DN12735_c0_g1_i3	1.51935	15.3895
514	0.00364342	0	513	Unknown	Unknown	59211	0	4056	Angar_TRINITY_DN55607_c12_g2_i1	14.5984	0
515	0.00416325	0	514	Unknown	Unknown	67659	0	4046	Angar_TRINITY_DN52702_c0_g1_i1	16.7224	0
516	0.00664819	0	515	LTR	LTR/Gypsy	108043	0	4046	Angar_TRINITY_DN55276_c1_g1_i6	26.7037	0
517	0.0015945	0	516	Unknown	Unknown	25913	0	4029	Angar_TRINITY_DN50391_c0_g1_i1	6.43162	0
518	0.00137317	0	517	Unknown	Unknown	22316	0	4027	Angar_TRINITY_DN49154_c0_g1_i2	5.54159	0
519	0.0038015	0.00371323	518	Unknown	Unknown	61780	24345	4006	Angar_TRINITY_DN54697_c0_g1_i1	15.4219	6.07713
520	0.27879	0.00954518	519	DNA	DNA/Maverick	4530758	62581	4004	Locus_TRINITY_DN12537_c0_g1_i1	1131.56	15.6296
521	0.0044695	0.00430152	520	LINE	LINE/I	72636	28202	4001	Angar_TRINITY_DN54357_c1_g1_i2	18.1545	7.04874
522	0.00296004	0	521	Unknown	Unknown	48105	0	3994	Angar_TRINITY_DN52126_c0_g1_i4	12.0443	0
523	0.0022121	0	522	LINE	LINE/I	35950	0	3994	Angar_TRINITY_DN52200_c0_g1_i3	9.001	0
524	0	0.0136986	523	Unknown	Unknown	0	89812	3989	Locus_TRINITY_DN13118_c0_g1_i1	0	22.5149
525	0.00293702	0.000197673	524	LINE	LINE/L2	47731	1296	3985	Angar_TRINITY_DN54393_c1_g1_i1	11.9777	0.32522
526	0.00516285	0.00205284	525	LTR	LTR/Gypsy	83904	13459	3984	Angar_TRINITY_DN54797_c1_g1_i2	21.0602	3.37826
527	0.00292226	0.00583257	526	LINE	LINE/L2	47491	38240	3982	Locus_TRINITY_DN12283_c0_g1_i1	11.9264	9.60321
528	0.00115393	0	527	Unknown	Unknown	18753	0	3981	Angar_TRINITY_DN45155_c0_g1_i1	4.71063	0
529	0.00475569	0	528	LTR	LTR/Gypsy	77287	0	3978	Angar_TRINITY_DN55440_c2_g2_i1	19.4286	0
530	0.00755229	0.00279579	529	DNA	DNA/hAT-Tip100	122736	18330	3975	Angar_TRINITY_DN55206_c2_g1_i3	30.877	4.61132
531	0.0039082	0.000357062	530	LINE	LINE/L2	63514	2341	3966	Angar_TRINITY_DN51393_c1_g1_i1	16.0146	0.590267
532	0.0214533	0.00134619	531	LTR	LTR/Gypsy	348648	8826	3963	Angar_TRINITY_DN55613_c16_g1_i3	87.9758	2.2271
533	0.00137058	0	532	Unknown	Unknown	22274	0	3955	Angar_TRINITY_DN45166_c2_g1_i1	5.63186	0
534	0.0123451	0	533	Unknown	Unknown	200626	0	3954	Angar_TRINITY_DN55292_c4_g4_i1	50.74	0
535	0.00341033	0	534	Unknown	Unknown	55423	0	3935	Angar_TRINITY_DN52865_c0_g1_i2	14.0846	0
536	0.00284971	0.00702181	535	LINE	LINE/L2	46312	46037	3934	Locus_TRINITY_DN12040_c0_g1_i2	11.7722	11.7023
537	0.00293493	0.00135061	536	LINE	LINE/L2	47697	8855	3934	Angar_TRINITY_DN51460_c1_g1_i3	12.1243	2.25089
538	0.00745236	0	537	LTR	LTR/Gypsy	121112	0	3929	Angar_TRINITY_DN55481_c2_g1_i4	30.8251	0
539	0.0125718	0	538	LTR	LTR/Gypsy	204310	0	3928	Angar_TRINITY_DN55473_c8_g1_i2	52.0137	0
540	0.00683156	0	539	Unknown	Unknown	111023	0	3907	Angar_TRINITY_DN50065_c1_g1_i1	28.4164	0
541	0.00842335	0.00123744	540	Unknown	Unknown	136892	8113	3905	Angar_TRINITY_DN55496_c13_g1_i3	35.0556	2.07759
542	0.00486282	0.00884464	541	LINE	LINE/L2	79028	57988	3904	Angar_TRINITY_DN54745_c1_g1_i1	20.2428	14.8535
543	0.00148885	0	542	Unknown	Unknown	24196	0	3902	Angar_TRINITY_DN49156_c1_g1_i2	6.20092	0
544	0.00181848	0	543	LTR	LTR/Gypsy	29553	0	3900	Angar_TRINITY_DN53371_c1_g1_i1	7.57769	0
545	0.00350959	0	544	LTR	LTR/Gypsy	57036	0	3898	Angar_TRINITY_DN53701_c0_g1_i3	14.6321	0
546	0.0024898	0	545	LINE	LINE/L1-Tx1	40463	0	3892	Angar_TRINITY_DN53340_c0_g2_i1	10.3965	0
547	0.234648	0	546	LTR	LTR/Gypsy	3813374	0	3889	Angar_TRINITY_DN55567_c67_g2_i1	980.554	0
548	0.00817587	0	547	Unknown	Unknown	132870	0	3883	Angar_TRINITY_DN55322_c1_g1_i3	34.2184	0
549	0.00283192	0	548	LTR	LTR/Gypsy	46023	0	3877	Angar_TRINITY_DN55188_c1_g2_i1	11.8708	0
550	0.0054475	0	549	LTR	LTR/Gypsy	88530	0	3877	Angar_TRINITY_DN54915_c0_g1_i3	22.8347	0
551	0.00346048	0	550	LTR	LTR/Gypsy	56238	0	3874	Angar_TRINITY_DN54567_c1_g2_i1	14.5168	0
552	0.00742769	0	551	Unknown	Unknown	120711	0	3872	Angar_TRINITY_DN52081_c1_g2_i1	31.1754	0
553	0	0.00714474	552	LTR	LTR/Gypsy	0	46843	3865	Locus_TRINITY_DN12844_c0_g1_i1	0	12.1198
554	0.0245229	0	553	LTR	LTR/Gypsy	398534	0	3865	Angar_TRINITY_DN54970_c11_g1_i1	103.114	0
555	0.00146528	0.000764152	554	LINE	LINE/L1-Tx1	23813	5010	3863	Angar_TRINITY_DN49895_c0_g1_i1	6.16438	1.29692
556	0.0048107	0.0131272	555	LINE	LINE/L1-Tx1	78181	86066	3858	Locus_TRINITY_DN13083_c1_g2_i1	20.2646	22.3084
557	0.00464302	0	556	LTR	LTR/Gypsy	75456	0	3857	Angar_TRINITY_DN54522_c3_g1_i1	19.5634	0
558	0.00213796	0.00491803	557	LINE	LINE/I	34745	32244	3854	Locus_TRINITY_DN12468_c0_g1_i1	9.01531	8.36637
559	0	0.0160386	558	LTR	LTR/Gypsy	0	105154	3849	Locus_TRINITY_DN13205_c2_g1_i1	0	27.3198
560	0.00103566	0	559	LINE	LINE/L1-Tx1	16831	0	3848	Angar_TRINITY_DN46227_c1_g1_i1	4.37396	0
561	0.00185731	0	560	LINE	LINE/I-Jockey	30184	0	3847	Angar_TRINITY_DN41017_c0_g1_i1	7.84611	0
562	0.000161339	0.00329866	561	Unknown	Unknown	2622	21627	3845	Locus_TRINITY_DN12507_c0_g1_i3	0.681925	5.62471
563	0.00419635	0	562	LTR	LTR/Copia	68197	0	3844	Angar_TRINITY_DN55529_c3_g2_i2	17.7412	0
564	0.00636176	0	563	Unknown	Unknown	103388	0	3843	Angar_TRINITY_DN55292_c4_g1_i2	26.9029	0
565	0.00393976	0	564	Unknown	Unknown	64027	0	3836	Angar_TRINITY_DN54815_c0_g1_i2	16.6911	0
566	0.000277575	0.0118823	565	LINE	LINE/L1-Tx1	4511	77904	3835	Locus_TRINITY_DN12629_c4_g1_i2	1.17627	20.314
567	0.00232163	0	566	Unknown	Unknown	37730	0	3825	Angar_TRINITY_DN50630_c0_g1_i4	9.86405	0
568	0.00309953	0.00235346	567	LTR	LTR/Gypsy	50372	15430	3818	Angar_TRINITY_DN54442_c0_g1_i2	13.1933	4.04138
569	0.00295179	0	568	Unknown	Unknown	47971	0	3807	Angar_TRINITY_DN51910_c0_g1_i2	12.6007	0
570	0.00499351	0.00165459	569	LINE	LINE/I-Jockey	81152	10848	3805	Angar_TRINITY_DN54898_c1_g1_i2	21.3277	2.85099
571	0.0105369	0.040668	570	LTR	LTR/Gypsy	171241	266631	3798	Locus_TRINITY_DN13217_c5_g1_i7	45.0872	70.203
572	0.00418811	0	571	Unknown	Unknown	68063	0	3792	Angar_TRINITY_DN55066_c0_g1_i6	17.9491	0
573	0.00743181	0	572	LINE	LINE/Penelope	120778	0	3790	Angar_TRINITY_DN54996_c3_g1_i3	31.8675	0
574	0.00279827	0	573	Unknown	Unknown	45476	0	3789	Angar_TRINITY_DN54249_c2_g1_i2	12.0021	0
575	0.00671416	0	574	Unknown	Unknown	109115	0	3789	Angar_TRINITY_DN47879_c0_g1_i2	28.7978	0
576	0.00397127	0.0169292	575	LINE	LINE/L1-Tx1	64539	110993	3783	Locus_TRINITY_DN13153_c1_g1_i3	17.0603	29.3399
577	0.00210338	0	576	Unknown	Unknown	34183	0	3779	Angar_TRINITY_DN49401_c0_g2_i3	9.04551	0
578	0.00375449	0	577	LINE	LINE/I-Jockey	61016	0	3778	Angar_TRINITY_DN54133_c1_g1_i2	16.1503	0
579	0.00288669	0	578	Unknown	Unknown	46913	0	3772	Angar_TRINITY_DN55087_c2_g1_i5	12.4372	0
580	0.00579498	0	579	Unknown	Unknown	94177	0	3768	Angar_TRINITY_DN50639_c0_g1_i2	24.9939	0
581	0.00309116	0	580	Unknown	Unknown	50236	0	3766	Angar_TRINITY_DN53377_c0_g1_i6	13.3394	0
582	0.00167185	0.00243202	581	Unknown	Unknown	27170	15945	3754	Locus_TRINITY_DN11333_c0_g1_i3	7.23761	4.24747
583	0	0.00681544	582	LINE	LINE/L1-Tx1	0	44684	3751	Locus_TRINITY_DN12873_c0_g1_i1	0	11.9126
584	0.00684774	0	583	Unknown	Unknown	111286	0	3751	Angar_TRINITY_DN47799_c0_g1_i1	29.6684	0
585	0.00297856	0	584	LINE	LINE/L2	48406	0	3744	Angar_TRINITY_DN54661_c3_g1_i5	12.929	0
586	0.00681833	0.00702089	585	LINE	LINE/RTE-BovB	110808	46031	3742	Locus_TRINITY_DN11996_c0_g1_i1	29.612	12.3012
587	0.00360275	0	586	LINE	LINE/L2	58550	0	3741	Angar_TRINITY_DN54956_c1_g2_i1	15.6509	0
588	0.0025661	0	587	Unknown	Unknown	41703	0	3739	Angar_TRINITY_DN53474_c0_g1_i2	11.1535	0
589	0	0.00973035	588	Unknown	Unknown	0	63795	3735	Locus_TRINITY_DN12949_c0_g1_i9	0	17.0803
590	0.0036689	0	589	LTR	LTR/Copia	59625	0	3732	Angar_TRINITY_DN54272_c4_g1_i1	15.9767	0
591	0.00457712	0	590	LINE	LINE/I	74385	0	3725	Angar_TRINITY_DN55247_c4_g1_i2	19.9691	0
592	0.00101591	0	591	Unknown	Unknown	16510	0	3715	Angar_TRINITY_DN41377_c1_g1_i4	4.44415	0
593	0.00662327	0	592	Unknown	Unknown	107638	0	3707	Angar_TRINITY_DN55137_c1_g1_i1	29.0364	0
594	0.021607	0.00812395	593	LTR	LTR/Gypsy	351146	53263	3704	Angar_TRINITY_DN55573_c15_g1_i1	94.8018	14.3799
595	0.136012	0.170162	594	LINE	LINE/L2	2210398	1115634	3699	Angar_TRINITY_DN55545_c67_g2_i1	597.566	301.604
596	0.000649787	0	595	Unknown	Unknown	10560	0	3689	Angar_TRINITY_DN11629_c0_g1_i1	2.86256	0
597	0.00193115	0.00548466	596	LINE	LINE/I-Jockey	31384	35959	3687	Locus_TRINITY_DN12314_c0_g2_i1	8.51207	9.75292
598	0.003066	0	597	LINE	LINE/L2	49827	0	3682	Angar_TRINITY_DN54180_c0_g2_i1	13.5326	0
599	0.00593035	0	598	Unknown	Unknown	96377	0	3681	Angar_TRINITY_DN52366_c0_g2_i2	26.1823	0
600	0.000741471	0.00469869	599	Unknown	Unknown	12050	30806	3674	Locus_TRINITY_DN11518_c1_g1_i1	3.2798	8.38487
601	0.00367031	0	600	Unknown	Unknown	59648	0	3668	Angar_TRINITY_DN54894_c2_g1_i7	16.2617	0
602	0.00204861	0	601	Unknown	Unknown	33293	0	3668	Angar_TRINITY_DN53205_c1_g1_i4	9.07661	0
603	0.00353457	0	602	Unknown	Unknown	57442	0	3654	Angar_TRINITY_DN53759_c0_g1_i2	15.7203	0
604	0.0718019	0	603	LTR	LTR/Gypsy	1166888	0	3653	Angar_TRINITY_DN55437_c34_g1_i2	319.433	0
605	0.0029166	0	604	LTR	LTR/Gypsy	47399	0	3647	Angar_TRINITY_DN54472_c0_g1_i2	12.9967	0
606	0.000858814	0	605	Unknown	Unknown	13957	0	3647	Angar_TRINITY_DN39756_c0_g1_i1	3.82698	0
607	0.00241393	0	606	Unknown	Unknown	39230	0	3644	Angar_TRINITY_DN50859_c0_g2_i4	10.7656	0
608	0	0.00913962	607	LINE	LINE/L1-Tx1	0	59922	3639	Locus_TRINITY_DN12972_c0_g1_i4	0	16.4666
609	0.00843812	0	608	LTR	LTR/Gypsy	137132	0	3630	Angar_TRINITY_DN55551_c0_g2_i1	37.7774	0
610	0.00112667	0.00523024	609	Unknown	Unknown	18310	34291	3629	Locus_TRINITY_DN11881_c0_g1_i5	5.04547	9.44916
611	0.005543	0.00460504	610	Unknown	Unknown	90082	30192	3628	Angar_TRINITY_DN54425_c0_g1_i4	24.8297	8.32194
612	0.00144387	0	611	Unknown	Unknown	23465	0	3616	Angar_TRINITY_DN48734_c0_g1_i6	6.48921	0
613	0.00621057	0	612	Unknown	Unknown	100931	0	3612	Angar_TRINITY_DN50688_c1_g2_i1	27.9432	0
614	0	0.00649315	613	LINE	LINE/L1-Tx1	0	42571	3609	Locus_TRINITY_DN12034_c0_g1_i2	0	11.7958
615	0.00416946	0	614	Unknown	Unknown	67760	0	3606	Angar_TRINITY_DN53912_c0_g1_i1	18.7909	0
616	0.00250297	0	615	LTR	LTR/Gypsy	40677	0	3606	Angar_TRINITY_DN54574_c0_g1_i1	11.2804	0
617	0.00645609	0	616	Unknown	Unknown	104921	0	3595	Angar_TRINITY_DN49063_c0_g1_i1	29.1853	0
618	0.00636717	0	617	Unknown	Unknown	103476	0	3592	Angar_TRINITY_DN46312_c0_g1_i1	28.8073	0
619	0.00212891	0	618	LINE	LINE/I-Jockey	34598	0	3587	Angar_TRINITY_DN52733_c0_g1_i1	9.64539	0
620	0.00402443	0	619	Unknown	Unknown	65403	0	3578	Angar_TRINITY_DN53500_c1_g1_i10	18.2792	0
621	0.0079429	0.0390658	620	LINE	LINE/I	129084	256127	3575	Locus_TRINITY_DN13225_c6_g1_i2	36.1074	71.6439
622	9.75911e-05	0.00533183	621	LINE	LINE/L1-Tx1	1586	34957	3572	Locus_TRINITY_DN12581_c1_g1_i1	0.444009	9.78639
623	0.00393982	0	622	LTR	LTR/Gypsy	64028	0	3558	Angar_TRINITY_DN54867_c1_g1_i1	17.9955	0
624	0.00192739	0	623	Unknown	Unknown	31323	0	3557	Angar_TRINITY_DN52348_c0_g1_i15	8.80602	0
625	0.00229314	0	624	Unknown	Unknown	37267	0	3555	Angar_TRINITY_DN54151_c0_g1_i1	10.483	0
626	0	0.00490857	625	Unknown	Unknown	0	32182	3552	Locus_TRINITY_DN12478_c0_g2_i1	0	9.06025
627	0.00296176	0	626	Unknown	Unknown	48133	0	3551	Angar_TRINITY_DN49772_c1_g1_i1	13.5548	0
628	0.0051786	0	627	Unknown	Unknown	84160	0	3551	Angar_TRINITY_DN55288_c1_g1_i1	23.7004	0
629	0.00631991	0	628	Unknown	Unknown	102708	0	3548	Angar_TRINITY_DN50877_c2_g1_i1	28.9481	0
630	0.00532154	0	629	Unknown	Unknown	86483	0	3545	Angar_TRINITY_DN52243_c0_g3_i2	24.3958	0
631	0.00488411	0	630	LTR	LTR/Gypsy	79374	0	3544	Angar_TRINITY_DN54941_c0_g1_i3	22.3967	0
632	0	0.0035331	631	Unknown	Unknown	0	23164	3543	Locus_TRINITY_DN12316_c0_g1_i1	0	6.53796
633	0.000778021	0	632	Unknown	Unknown	12644	0	3534	Angar_TRINITY_DN2959_c0_g1_i1	3.57782	0
634	0.00612442	0.00150268	633	LINE	LINE/L1-Tx1	99531	9852	3534	Angar_TRINITY_DN55244_c0_g1_i1	28.1638	2.78778
635	0.00478608	0	634	Unknown	Unknown	77781	0	3530	Angar_TRINITY_DN50662_c1_g1_i1	22.0343	0
636	0.00105541	0	635	Unknown	Unknown	17152	0	3528	Angar_TRINITY_DN53304_c3_g1_i5	4.86168	0
637	0.0103494	0	636	LTR	LTR/unknown	168194	0	3521	Angar_TRINITY_DN54821_c1_g1_i1	47.7688	0
638	0.00490601	0	637	LTR	LTR/Gypsy	79730	0	3517	Angar_TRINITY_DN55477_c29_g1_i2	22.6699	0
639	0.000176968	0.0024703	638	LINE	LINE/L1-Tx1	2876	16196	3516	Locus_TRINITY_DN11015_c0_g1_i1	0.817975	4.60637
640	0	0.00282035	639	LINE	LINE/I-Jockey	0	18491	3509	Locus_TRINITY_DN10998_c0_g1_i1	0	5.26959
641	0.00188137	0	640	Unknown	Unknown	30575	0	3507	Angar_TRINITY_DN50295_c0_g2_i3	8.71828	0
642	0.00662395	0.485066	641	DNA	DNA/Academ-1	107649	3180235	3507	Angar_TRINITY_DN55019_c1_g1_i2	30.6955	906.825
643	0.00174015	0	642	LTR	LTR/Gypsy	28280	0	3503	Angar_TRINITY_DN53259_c0_g2_i1	8.07308	0
644	0.000976649	0.00622456	643	LTR	LTR/Gypsy	15872	40810	3500	Locus_TRINITY_DN12031_c0_g1_i1	4.53486	11.66
645	0.00566465	0	644	Unknown	Unknown	92059	0	3498	Angar_TRINITY_DN49241_c0_g2_i3	26.3176	0
646	0.00403871	0.000480607	645	Unknown	Unknown	65635	3151	3496	Angar_TRINITY_DN53772_c1_g1_i5	18.7743	0.901316
647	0.0022961	0	646	LTR	LTR/Gypsy	37315	0	3495	Angar_TRINITY_DN53264_c0_g1_i2	10.6767	0
648	0.00488964	0	647	Unknown	Unknown	79464	0	3495	Angar_TRINITY_DN55599_c12_g2_i2	22.7365	0
649	0.00941169	0.00753368	648	DNA	DNA/hAT-Blackjack	152954	49393	3490	Locus_TRINITY_DN11866_c1_g1_i5	43.8264	14.1527
650	0.00646618	0	649	LTR	LTR/Gypsy	105085	0	3489	Angar_TRINITY_DN55506_c11_g2_i2	30.1189	0
651	0.00272978	0	650	LINE	LINE/L1-Tx1	44363	0	3487	Angar_TRINITY_DN48855_c0_g1_i4	12.7224	0
652	0.0383083	0	651	Unknown	Unknown	622567	0	3487	Angar_TRINITY_DN55434_c21_g2_i1	178.539	0
653	0.0059317	0	652	Unknown	Unknown	96399	0	3486	Angar_TRINITY_DN51224_c0_g2_i1	27.6532	0
654	0.00599594	0	653	Unknown	Unknown	97443	0	3484	Angar_TRINITY_DN49905_c0_g1_i3	27.9687	0
655	0.00530493	0	654	Unknown	Unknown	86213	0	3483	Angar_TRINITY_DN48056_c0_g1_i1	24.7525	0
656	0.00135231	0	655	LINE	LINE/R1	21977	0	3478	Angar_TRINITY_DN39392_c0_g1_i7	6.31886	0
657	0.00326549	0	656	Unknown	Unknown	53069	0	3471	Angar_TRINITY_DN53142_c1_g1_i1	15.2893	0
658	0.00544578	0	657	Unknown	Unknown	88502	0	3467	Angar_TRINITY_DN52647_c1_g1_i1	25.527	0
659	0	0.00598113	658	DNA	DNA/TcMar-Tc1	0	39214	3457	Locus_TRINITY_DN11415_c0_g2_i3	0	11.3434
660	0.0153031	0	659	LTR	LTR/Gypsy	248699	0	3456	Angar_TRINITY_DN55542_c15_g1_i3	71.9615	0
661	0.00180254	0	660	LINE	LINE/R1	29294	0	3453	Angar_TRINITY_DN50850_c0_g2_i2	8.48364	0
662	0.0240365	0.08531	661	LINE	LINE/R1-LOA	390628	559317	3452	Angar_TRINITY_DN55392_c20_g2_i1	113.16	162.027
663	0.0573421	0	662	Unknown	Unknown	931895	0	3452	Angar_TRINITY_DN55442_c24_g2_i2	269.958	0
664	0.000163739	0.00446396	663	Unknown	Unknown	2661	29267	3451	Locus_TRINITY_DN11968_c0_g1_i1	0.771081	8.48073
665	0.00107658	0.00191846	664	Unknown	Unknown	17496	12578	3442	Angar_TRINITY_DN48833_c0_g1_i4	5.08309	3.65427
666	0.00137224	0	665	Unknown	Unknown	22301	0	3437	Angar_TRINITY_DN47090_c0_g1_i3	6.48851	0
667	0.00209827	0.000938336	666	Unknown	Unknown	34100	6152	3433	Angar_TRINITY_DN50633_c1_g1_i7	9.933	1.79202
668	0.0845774	0	667	Unknown	Unknown	1374508	0	3432	Angar_TRINITY_DN55284_c56_g1_i9	400.498	0
669	0.00391176	0.000793436	668	Unknown	Unknown	63572	5202	3431	Angar_TRINITY_DN54650_c0_g1_i3	18.5287	1.51618
670	0.00281753	0	669	LINE	LINE/L2	45789	0	3426	Angar_TRINITY_DN53735_c1_g1_i4	13.3651	0
671	0.00172993	0.00117445	670	Unknown	Unknown	28114	7700	3426	Angar_TRINITY_DN50613_c0_g1_i5	8.20607	2.24752
672	0	0	671	Unknown	Unknown	0	0	3422	Angar_TRINITY_DN49176_c1_g1_i3	0	0
673	0	0.00715191	672	Unknown	Unknown	0	46890	3418	Locus_TRINITY_DN13141_c0_g1_i2	0	13.7185
674	0.00233782	0	673	LINE	LINE/L2	37993	0	3418	Angar_TRINITY_DN48072_c1_g1_i5	11.1156	0
675	0	0.00602094	674	LINE	LINE/L1-Tx1	0	39475	3407	Locus_TRINITY_DN13005_c2_g2_i1	0	11.5864
676	0.011561	0.00465126	675	LINE	LINE/Penelope	187884	30495	3407	Angar_TRINITY_DN55482_c24_g1_i1	55.1465	8.95069
677	0.00320881	0	676	Unknown	Unknown	52148	0	3401	Angar_TRINITY_DN54533_c1_g2_i1	15.3331	0
678	9.98678e-05	0.00742463	677	LINE	LINE/I-Jockey	1623	48678	3399	Locus_TRINITY_DN12945_c0_g1_i1	0.477493	14.3213
679	0.00374618	0	678	Unknown	Unknown	60881	0	3398	Angar_TRINITY_DN55160_c4_g1_i2	17.9167	0
680	0.00204726	0	679	Unknown	Unknown	33271	0	3398	Angar_TRINITY_DN50392_c0_g1_i7	9.79135	0
681	0.00826626	0	680	LTR	LTR/Gypsy	134339	0	3393	Angar_TRINITY_DN55431_c9_g1_i1	39.593	0
682	0.00636372	0	681	Unknown	Unknown	103420	0	3392	Angar_TRINITY_DN51385_c1_g1_i2	30.4894	0
683	0.00171283	0	682	Unknown	Unknown	27836	0	3391	Angar_TRINITY_DN52316_c0_g1_i3	8.20879	0
684	0.000819925	0.00687889	683	LINE	LINE/L1-Tx1	13325	45100	3388	Locus_TRINITY_DN12732_c1_g1_i2	3.933	13.3117
685	0.00600782	0	684	Unknown	Unknown	97636	0	3384	Angar_TRINITY_DN49344_c0_g1_i2	28.8522	0
686	0.0215034	0.00119702	685	LINE	LINE/Penelope	349462	7848	3378	Angar_TRINITY_DN54987_c13_g3_i1	103.452	2.32327
687	0	0.0052034	686	Unknown	Unknown	0	34115	3376	Locus_TRINITY_DN12751_c1_g1_i3	0	10.1052
688	0.00359247	0	687	LTR	LTR/unknown	58383	0	3375	Angar_TRINITY_DN55529_c3_g1_i3	17.2987	0
689	0.0326245	0	688	Unknown	Unknown	530196	0	3374	Angar_TRINITY_DN55568_c19_g1_i3	157.142	0
690	0.00568637	0	689	Unknown	Unknown	92412	0	3373	Angar_TRINITY_DN45996_c0_g1_i3	27.3976	0
691	0.00258801	0	690	LINE	LINE/I-Jockey	42059	0	3367	Angar_TRINITY_DN50128_c0_g1_i1	12.4915	0
692	0.00159819	0	691	LINE	LINE/I-Jockey	25973	0	3366	Angar_TRINITY_DN51743_c0_g1_i1	7.71628	0
693	0.00428828	0	692	Unknown	Unknown	69691	0	3366	Angar_TRINITY_DN53213_c0_g3_i1	20.7044	0
694	0.00558897	0	693	LINE	LINE/Penelope	90829	0	3366	Angar_TRINITY_DN55036_c2_g1_i1	26.9843	0
695	0.00275956	0.0141624	694	LTR	LTR/unknown	44847	92853	3365	Angar_TRINITY_DN54718_c1_g1_i1	13.3275	27.5938
696	0	0.00612099	695	LTR	LTR/Gypsy	0	40131	3364	Locus_TRINITY_DN12439_c0_g1_i5	0	11.9295
697	0.00540504	0	696	Unknown	Unknown	87840	0	3363	Angar_TRINITY_DN48765_c0_g1_i1	26.1195	0
698	0.00391429	0	697	Unknown	Unknown	63613	0	3359	Angar_TRINITY_DN44852_c0_g1_i2	18.9381	0
699	0.00517565	0	698	Unknown	Unknown	84112	0	3357	Angar_TRINITY_DN50657_c0_g1_i1	25.0557	0
700	0.00166594	0	699	DNA	DNA/P	27074	0	3352	Angar_TRINITY_DN54659_c0_g1_i3	8.07697	0
701	0	0.00553835	700	LINE	LINE/CR1	0	36311	3349	Locus_TRINITY_DN7338_c0_g1_i2	0	10.8423
702	0.00261724	0	701	Unknown	Unknown	42534	0	3342	Angar_TRINITY_DN51360_c1_g1_i3	12.7271	0
703	0.00267532	0	702	LINE	LINE/L2	43478	0	3339	Angar_TRINITY_DN48616_c1_g1_i2	13.0213	0
704	0.0254312	0.067152	703	LINE	LINE/I	413295	440268	3338	Locus_TRINITY_DN13100_c12_g2_i2	123.815	131.896
705	0	0.00509999	704	LTR	LTR/Gypsy	0	33437	3332	Locus_TRINITY_DN12386_c0_g1_i1	0	10.0351
706	0.000209027	0.00319357	705	LINE	LINE/L1-Tx1	3397	20938	3327	Locus_TRINITY_DN12202_c0_g2_i1	1.02104	6.29336
707	0.00218995	0	706	LTR	LTR/Gypsy	35590	0	3326	Angar_TRINITY_DN54183_c0_g1_i3	10.7005	0
708	0.00647873	0.00422038	707	LTR	LTR/Gypsy	105289	27670	3325	Locus_TRINITY_DN12592_c0_g1_i1	31.6659	8.3218
709	0.00467613	0	708	Unknown	Unknown	75994	0	3325	Angar_TRINITY_DN4799_c0_g1_i1	22.8553	0
710	0.00400443	0	709	LINE	LINE/I-Jockey	65078	0	3325	Angar_TRINITY_DN54682_c0_g1_i1	19.5723	0
711	0.00201157	0.000484725	710	DNA	DNA/hAT-Tip100	32691	3178	3320	Angar_TRINITY_DN53563_c1_g2_i5	9.84669	0.957229
712	0.000838939	0.00359624	711	Unknown	Unknown	13634	23578	3318	Locus_TRINITY_DN12166_c0_g1_i4	4.1091	7.10609
713	0.00175842	0.00130089	712	Unknown	Unknown	28577	8529	3315	Angar_TRINITY_DN54094_c0_g1_i1	8.62051	2.57285
714	0.0699409	0	713	Unknown	Unknown	1136643	0	3312	Angar_TRINITY_DN47211_c0_g1_i6	343.189	0
715	0.00291819	0	714	Unknown	Unknown	47425	0	3311	Angar_TRINITY_DN52300_c0_g1_i5	14.3235	0
716	0.000654709	0	715	Unknown	Unknown	10640	0	3311	Angar_TRINITY_DN52243_c0_g1_i3	3.21353	0
717	0.00497056	0	716	LTR	LTR/Gypsy	80779	0	3308	Angar_TRINITY_DN54876_c3_g1_i1	24.4193	0
718	0	0.00360692	717	Unknown	Unknown	0	23648	3301	Locus_TRINITY_DN11737_c0_g1_i4	0	7.16389
719	0.00218029	0	718	LTR	LTR/Gypsy	35433	0	3298	Angar_TRINITY_DN51922_c0_g1_i3	10.7438	0
720	0.00768139	0.00043912	719	LTR	LTR/Gypsy	124834	2879	3298	Angar_TRINITY_DN55540_c14_g1_i1	37.8514	0.872953
721	0.00171677	0	720	Unknown	Unknown	27900	0	3297	Angar_TRINITY_DN50475_c0_g1_i2	8.46224	0
722	0.00574717	0	721	Unknown	Unknown	93400	0	3294	Angar_TRINITY_DN50932_c2_g1_i4	28.3546	0
723	0.000649294	0	722	Unknown	Unknown	10552	0	3291	Angar_TRINITY_DN50419_c0_g1_i2	3.20632	0
724	0.00704575	0	723	LINE	LINE/Penelope	114504	0	3291	Angar_TRINITY_DN55423_c2_g1_i1	34.7931	0
725	0.00353998	0	724	Unknown	Unknown	57530	0	3280	Angar_TRINITY_DN55417_c4_g1_i6	17.5396	0
726	0.0030588	0	725	Unknown	Unknown	49710	0	3277	Angar_TRINITY_DN52771_c0_g1_i3	15.1694	0
727	0.00570274	0	726	Unknown	Unknown	92678	0	3276	Angar_TRINITY_DN47575_c0_g1_i1	28.29	0
728	0.053352	0	727	Unknown	Unknown	867049	0	3267	Angar_TRINITY_DN55148_c289_g1_i1	265.396	0
729	0	0.00572809	728	Unknown	Unknown	0	37555	3255	Locus_TRINITY_DN12641_c0_g1_i5	0	11.5376
730	0.0193862	0	729	Unknown	Unknown	315054	0	3250	Angar_TRINITY_DN55252_c5_g1_i1	96.9397	0
731	0.000572563	0.00787107	730	Unknown	Unknown	9305	51605	3249	Locus_TRINITY_DN12019_c0_g1_i8	2.86396	15.8833
732	0.00293844	0	731	LTR	LTR/Gypsy	47754	0	3249	Angar_TRINITY_DN54310_c2_g1_i1	14.6981	0
733	0.00352688	0	732	LTR	LTR/Gypsy	57317	0	3247	Angar_TRINITY_DN54568_c0_g1_i1	17.6523	0
734	0.00358023	0	733	LTR	LTR/Gypsy	58184	0	3245	Angar_TRINITY_DN54702_c0_g1_i1	17.9304	0
735	0.00617445	0	734	LTR	LTR/Gypsy	100344	0	3245	Angar_TRINITY_DN55092_c0_g1_i1	30.9227	0
736	0	0.0568514	735	DNA	DNA/NA	0	372734	3244	Locus_TRINITY_DN13224_c22_g1_i1	0	114.9
737	0.00493376	0	736	Unknown	Unknown	80181	0	3243	Angar_TRINITY_DN47978_c0_g1_i1	24.7243	0
738	0.00286638	0	737	DNA	DNA/hAT-Tip100	46583	0	3241	Angar_TRINITY_DN54093_c1_g1_i3	14.373	0
739	0.00279451	0	738	LTR	LTR/Gypsy	45415	0	3241	Angar_TRINITY_DN54766_c0_g2_i2	14.0127	0
740	0.00423334	0.000730291	739	Unknown	Unknown	68798	4788	3239	Angar_TRINITY_DN54854_c2_g2_i3	21.2405	1.47823
741	0.0436743	0.0105607	740	DNA	DNA/hAT-Ac	709773	69239	3238	Angar_TRINITY_DN55482_c24_g2_i1	219.201	21.3833
742	0.00208701	0	741	Unknown	Unknown	33917	0	3236	Angar_TRINITY_DN53617_c1_g1_i3	10.4811	0
743	0.00313817	0	742	DNA	DNA/hAT-Charlie	51000	0	3234	Angar_TRINITY_DN53932_c1_g1_i3	15.7699	0
744	0.00282479	0	743	Unknown	Unknown	45907	0	3232	Angar_TRINITY_DN54999_c7_g1_i1	14.2039	0
745	0.00192795	0	744	Unknown	Unknown	31332	0	3230	Angar_TRINITY_DN53260_c2_g1_i3	9.70031	0
746	0.000133034	0.00181841	745	Unknown	Unknown	2162	11922	3226	Locus_TRINITY_DN10847_c0_g1_i3	0.67018	3.6956
747	0.0020408	0.00354103	746	Unknown	Unknown	33166	23216	3224	Locus_TRINITY_DN12037_c1_g1_i6	10.2872	7.20099
748	0.00268388	0	747	Unknown	Unknown	43617	0	3220	Angar_TRINITY_DN54649_c1_g1_i2	13.5457	0
749	0.00232606	0.0153088	748	DNA	DNA/hAT-Tip100	37802	100369	3215	Angar_TRINITY_DN52444_c0_g1_i2	11.758	31.219
750	0.498541	0.679064	749	LINE	LINE/CR1	8102035	4452139	3214	Locus_TRINITY_DN12205_c171_g2_i1	2520.86	1385.23
751	0.0034867	0	750	LINE	LINE/RTE-BovB	56664	0	3214	Angar_TRINITY_DN53846_c2_g1_i5	17.6304	0
752	0.0206741	0	751	DNA	DNA/Maverick	335985	0	3211	Angar_TRINITY_DN55399_c2_g1_i5	104.636	0
753	0.00827081	0	752	LTR	LTR/Gypsy	134413	0	3211	Angar_TRINITY_DN55201_c1_g1_i3	41.8602	0
754	0.0186423	0	753	Unknown	Unknown	302966	0	3208	Angar_TRINITY_DN55500_c10_g3_i1	94.4408	0
755	0.0197087	0	754	Unknown	Unknown	320295	0	3205	Angar_TRINITY_DN55435_c11_g1_i2	99.936	0
756	0.0102401	0	755	LTR	LTR/Gypsy	166417	0	3200	Angar_TRINITY_DN54367_c2_g1_i1	52.0053	0
757	0.00286885	0	756	Unknown	Unknown	46623	0	3193	Angar_TRINITY_DN54276_c0_g1_i3	14.6016	0
758	0.00070492	0	757	Unknown	Unknown	11456	0	3192	Angar_TRINITY_DN57456_c0_g1_i1	3.58897	0
759	0.00384722	0.000783217	758	LINE	LINE/L2	62523	5135	3192	Angar_TRINITY_DN54971_c0_g1_i1	19.5874	1.60871
760	0.010679	0	759	Unknown	Unknown	173549	0	3192	Angar_TRINITY_DN53047_c2_g1_i8	54.37	0
761	0.00938794	0.00914053	760	Unknown	Unknown	152568	59928	3191	Angar_TRINITY_DN55461_c2_g1_i3	47.812	18.7803
762	0	0.00529766	761	Unknown	Unknown	0	34733	3176	Locus_TRINITY_DN11768_c0_g1_i5	0	10.9361
763	0.00231591	0	762	LTR	LTR/Gypsy	37637	0	3175	Angar_TRINITY_DN53351_c1_g1_i1	11.8542	0
764	0.0037543	0	763	LINE	LINE/Penelope	61013	0	3175	Angar_TRINITY_DN54784_c0_g1_i1	19.2167	0
765	0.00853116	0	764	LTR	LTR/Gypsy	138644	0	3173	Angar_TRINITY_DN55564_c7_g1_i1	43.6949	0
766	0.000129219	0.00270534	765	LINE	LINE/L1-Tx1	2100	17737	3172	Locus_TRINITY_DN11590_c0_g1_i1	0.662043	5.59174
767	0.00509898	0	766	Unknown	Unknown	82866	0	3172	Angar_TRINITY_DN46286_c0_g1_i1	26.1242	0
768	0.00434317	0.00354774	767	LTR	LTR/Copia	70583	23260	3172	Angar_TRINITY_DN55022_c1_g2_i2	22.2519	7.33291
769	0.0103925	0	768	Unknown	Unknown	168893	0	3171	Angar_TRINITY_DN55562_c6_g1_i3	53.2617	0
770	0.00835985	0	769	LTR	LTR/Gypsy	135860	0	3169	Angar_TRINITY_DN53520_c0_g1_i1	42.8716	0
771	0.0295638	0	770	LTR	LTR/Gypsy	480456	0	3168	Angar_TRINITY_DN55611_c35_g1_i1	151.659	0
772	0.00255429	0	771	Unknown	Unknown	41511	0	3167	Angar_TRINITY_DN53323_c0_g1_i1	13.1074	0
773	0.0120958	0.00146516	772	LINE	LINE/RTE-BovB	196575	9606	3167	Angar_TRINITY_DN55525_c5_g1_i1	62.0698	3.03315
774	0.00181596	0	773	LTR	LTR/Gypsy	29512	0	3165	Angar_TRINITY_DN53800_c0_g1_i1	9.32449	0
775	0.00175522	0	774	Unknown	Unknown	28525	0	3163	Angar_TRINITY_DN50832_c1_g2_i3	9.01834	0
776	0.00282885	0.00827877	775	LINE	LINE/I	45973	54278	3162	Locus_TRINITY_DN12871_c0_g1_i5	14.5392	17.1657
777	0.000662216	0.00238	776	Unknown	Unknown	10762	15604	3159	Locus_TRINITY_DN12234_c0_g1_i3	3.40677	4.93954
778	0.00191029	0.0294883	777	LTR	LTR/Gypsy	31045	193334	3157	Locus_TRINITY_DN13232_c12_g3_i1	9.8337	61.2398
779	0.0230247	0	778	LTR	LTR/Gypsy	374185	0	3152	Angar_TRINITY_DN55336_c36_g1_i1	118.714	0
780	0.00336677	0	779	Unknown	Unknown	54715	0	3150	Angar_TRINITY_DN50519_c0_g1_i5	17.3698	0
781	0.00148891	0	780	Unknown	Unknown	24197	0	3150	Angar_TRINITY_DN50423_c1_g1_i6	7.68159	0
782	0.00272738	0	781	LTR	LTR/unknown	44324	0	3148	Angar_TRINITY_DN51371_c2_g2_i1	14.0801	0
783	0.0020915	0	782	DNA	DNA/hAT-hobo	33990	0	3148	Angar_TRINITY_DN53886_c0_g2_i5	10.7973	0
784	0.00291106	0.00156583	783	LTR	LTR/Gypsy	47309	10266	3148	Angar_TRINITY_DN54353_c1_g1_i1	15.0283	3.26112
785	0.00221795	0.000566937	784	LINE	LINE/L2	36045	3717	3146	Angar_TRINITY_DN55075_c1_g1_i4	11.4574	1.1815
786	0.00185195	0	785	Unknown	Unknown	30097	0	3145	Angar_TRINITY_DN53676_c0_g1_i4	9.56979	0
787	0	0.00450468	786	LINE	LINE/L1-Tx1	0	29534	3143	Locus_TRINITY_DN12313_c2_g1_i1	0	9.39675
788	0.00236261	0	787	Unknown	Unknown	38396	0	3141	Angar_TRINITY_DN54454_c0_g1_i5	12.2241	0
789	0.000848784	0	788	LINE	LINE/L1-Tx1	13794	0	3139	Angar_TRINITY_DN48802_c0_g1_i1	4.39439	0
790	0.00147408	0	789	LINE	LINE/L2	23956	0	3136	Angar_TRINITY_DN48160_c1_g1_i2	7.63903	0
791	0.00173073	0	790	LTR	LTR/Gypsy	28127	0	3135	Angar_TRINITY_DN50695_c1_g1_i4	8.97193	0
792	0.0016868	0	791	DNA	DNA/PiggyBac	27413	0	3134	Angar_TRINITY_DN51051_c0_g1_i5	8.74697	0
793	0.0026621	0	792	LTR	LTR/Gypsy	43263	0	3131	Angar_TRINITY_DN54301_c1_g1_i2	13.8176	0
794	0.00510156	0	793	Unknown	Unknown	82908	0	3129	Angar_TRINITY_DN49517_c0_g1_i1	26.4966	0
795	0.000495585	0	794	Unknown	Unknown	8054	0	3127	Angar_TRINITY_DN19702_c0_g1_i1	2.57563	0
796	0.0025218	0	795	Unknown	Unknown	40983	0	3118	Angar_TRINITY_DN54510_c0_g1_i1	13.144	0
797	0.00596278	0.00263976	796	DNA	DNA/hAT-Tip100	96904	17307	3118	Angar_TRINITY_DN55537_c0_g2_i1	31.0789	5.55067
798	0.00144498	0.00422388	797	LTR	LTR/Gypsy	23483	27693	3116	Locus_TRINITY_DN12320_c0_g1_i2	7.53626	8.88736
799	0.0112379	0	798	LINE	LINE/R1	182632	0	3114	Angar_TRINITY_DN55419_c1_g2_i1	58.6487	0
800	0.00125016	0.00245886	799	LINE	LINE/L2	20317	16121	3109	Locus_TRINITY_DN12150_c0_g1_i2	6.5349	5.18527
801	0.00398364	0	800	Unknown	Unknown	64740	0	3109	Angar_TRINITY_DN52330_c0_g1_i3	20.8234	0
802	0.0025194	0	801	LINE	LINE/L2	40944	0	3103	Angar_TRINITY_DN53562_c1_g1_i1	13.195	0
803	0.00403249	0	802	LINE	LINE/L2	65534	0	3103	Angar_TRINITY_DN55031_c0_g2_i6	21.1196	0
804	0.00579645	0.000430121	803	LTR	LTR/Gypsy	94201	2820	3098	Angar_TRINITY_DN55530_c2_g2_i2	30.407	0.910265
805	0.103524	0	804	LTR	LTR/Gypsy	1682415	0	3097	Angar_TRINITY_DN55504_c43_g1_i1	543.24	0
806	0.00222743	0	805	LTR	LTR/Gypsy	36199	0	3096	Angar_TRINITY_DN54597_c1_g1_i1	11.6922	0
807	0.00148183	0	806	LTR	LTR/Copia	24082	0	3095	Angar_TRINITY_DN51731_c0_g1_i2	7.78094	0
808	0.00147051	0	807	DNA	DNA/hAT-Tip100	23898	0	3093	Angar_TRINITY_DN52375_c0_g1_i1	7.72648	0
809	0.00183005	0	808	Unknown	Unknown	29741	0	3093	Angar_TRINITY_DN53565_c0_g1_i1	9.61558	0
810	0.00717547	0	809	LINE	LINE/Penelope	116612	0	3093	Angar_TRINITY_DN55014_c2_g1_i3	37.7019	0
811	0.00181374	0	810	Unknown	Unknown	29476	0	3091	Angar_TRINITY_DN53302_c0_g1_i3	9.53607	0
812	0.00166735	0	811	LINE	LINE/L2	27097	0	3086	Angar_TRINITY_DN41146_c0_g1_i3	8.78062	0
813	0.00197539	0	812	Unknown	Unknown	32103	0	3085	Angar_TRINITY_DN51411_c0_g1_i6	10.4062	0
814	0.0016572	0	813	Unknown	Unknown	26932	0	3083	Angar_TRINITY_DN54446_c2_g1_i3	8.73565	0
815	0.00403852	0	814	LINE	LINE/L2	65632	0	3078	Angar_TRINITY_DN54544_c0_g1_i2	21.3229	0
816	0.00819833	0	815	LINE	LINE/RTE-BovB	133235	0	3078	Angar_TRINITY_DN55251_c2_g1_i1	43.2862	0
817	0.000713535	0	816	Unknown	Unknown	11596	0	3075	Angar_TRINITY_DN48147_c0_g1_i4	3.77106	0
818	0	0.0503831	817	LTR	LTR/Gypsy	0	330326	3074	Locus_TRINITY_DN13154_c29_g1_i2	0	107.458
819	0.00194622	0	818	LTR	LTR/Gypsy	31629	0	3072	Angar_TRINITY_DN50338_c1_g1_i1	10.2959	0
820	0	0.00373855	819	Unknown	Unknown	0	24511	3068	Locus_TRINITY_DN11642_c8_g1_i1	0	7.98924
821	0.00137766	0	820	Unknown	Unknown	22389	0	3067	Angar_TRINITY_DN53311_c1_g1_i5	7.29997	0
822	0.00236711	0	821	Unknown	Unknown	38469	0	3067	Angar_TRINITY_DN53094_c1_g1_i7	12.5429	0
823	0.00125521	0	822	Unknown	Unknown	20399	0	3067	Angar_TRINITY_DN17045_c0_g1_i1	6.65112	0
824	0.018734	0	823	Unknown	Unknown	304456	0	3066	Angar_TRINITY_DN55416_c7_g2_i1	99.3007	0
825	0.00580291	0	824	Unknown	Unknown	94306	0	3060	Angar_TRINITY_DN49588_c0_g1_i2	30.819	0
826	0.0016348	0.000868174	825	DNA	DNA/Sola-1	26568	5692	3059	Angar_TRINITY_DN49460_c0_g1_i2	8.68519	1.86074
827	0.00246101	0	826	LTR	LTR/Gypsy	39995	0	3057	Angar_TRINITY_DN54098_c0_g1_i1	13.0831	0
828	0.00565265	0.0034216	827	LINE	LINE/Penelope	91864	22433	3056	Locus_TRINITY_DN13219_c12_g1_i3	30.0602	7.34064
829	0.00214497	0	828	LTR	LTR/unknown	34859	0	3051	Angar_TRINITY_DN51951_c0_g1_i2	11.4254	0
830	0.00503308	0.00175252	829	LTR	LTR/Copia	81795	11490	3050	Angar_TRINITY_DN55185_c2_g1_i1	26.818	3.76721
831	0.00409162	0	830	LTR	LTR/Copia	66495	0	3048	Angar_TRINITY_DN54761_c0_g2_i1	21.8159	0
832	0.00217949	0.0123602	831	Unknown	Unknown	35420	81037	3046	Angar_TRINITY_DN53606_c2_g1_i2	11.6284	26.6044
833	0.00130646	0.00400181	832	LINE	LINE/L1-Tx1	21232	26237	3041	Locus_TRINITY_DN11480_c0_g1_i3	6.98191	8.62775
834	0.00622122	0	833	LTR	LTR/Gypsy	101104	0	3041	Angar_TRINITY_DN53646_c0_g1_i1	33.247	0
835	0.00146319	0.00224746	834	LINE	LINE/L2	23779	14735	3040	Angar_TRINITY_DN52387_c0_g1_i1	7.82204	4.84704
836	0.00138547	0	835	LINE	LINE/L1-Tx1	22516	0	3039	Angar_TRINITY_DN51888_c0_g1_i3	7.40902	0
837	0	0.00460992	836	LTR	LTR/Copia	0	30224	3026	Locus_TRINITY_DN13036_c0_g1_i10	0	9.9881
838	0.00344172	0	837	LINE	LINE/L2	55933	0	3022	Angar_TRINITY_DN54111_c1_g1_i1	18.5086	0
839	0.00964687	0.00132514	838	LINE	LINE/RTE-BovB	156776	8688	3020	Angar_TRINITY_DN55268_c5_g1_i4	51.9126	2.87682
840	0.00464579	0.00994328	839	LINE	LINE/RTE-BovB	75501	65191	3019	Locus_TRINITY_DN12997_c0_g1_i2	25.0086	21.5936
841	0.000537735	0.00134161	840	Unknown	Unknown	8739	8796	3016	Locus_TRINITY_DN6748_c0_g1_i1	2.89755	2.91645
842	0	0.00400928	841	LINE	LINE/RTE-BovB	0	26286	3015	Locus_TRINITY_DN12254_c0_g1_i1	0	8.71841
843	0.000781959	0	842	Unknown	Unknown	12708	0	3014	Angar_TRINITY_DN51836_c0_g1_i2	4.21632	0
844	0.00309061	0	843	LINE	LINE/I-Jockey	50227	0	3010	Angar_TRINITY_DN54549_c0_g1_i1	16.6867	0
845	0.00497105	0	844	LINE	LINE/I-Jockey	80787	0	3008	Angar_TRINITY_DN55101_c4_g2_i1	26.8574	0
846	0.00551888	0	845	Unknown	Unknown	89690	0	3006	Angar_TRINITY_DN52398_c0_g3_i1	29.837	0
847	0.0340753	0	846	Unknown	Unknown	553774	0	2999	Angar_TRINITY_DN53556_c1_g1_i2	184.653	0
848	0.00520598	0	847	Unknown	Unknown	84605	0	2999	Angar_TRINITY_DN49262_c0_g1_i1	28.2111	0
849	0.00135298	0	848	DNA	DNA/NA	21988	0	2996	Angar_TRINITY_DN49422_c3_g1_i1	7.33912	0
850	0.00738652	0	849	Unknown	Unknown	120042	0	2995	Angar_TRINITY_DN55424_c5_g1_i4	40.0808	0
851	0.00141993	0	850	LINE	LINE/L2	23076	0	2991	Angar_TRINITY_DN51172_c0_g1_i3	7.71515	0
852	0	0.00201516	851	Unknown	Unknown	0	13212	2989	Locus_TRINITY_DN10904_c0_g1_i1	0	4.42021
853	0.00947162	0	852	LTR	LTR/Gypsy	153928	0	2989	Angar_TRINITY_DN55527_c13_g1_i5	51.4982	0
854	0.0023444	0.00176701	853	Unknown	Unknown	38100	11585	2984	Angar_TRINITY_DN49190_c0_g1_i7	12.7681	3.88237
855	0.00210092	0.000942149	854	Unknown	Unknown	34143	6177	2984	Angar_TRINITY_DN48013_c0_g2_i3	11.442	2.07004
856	0.000421684	0.00399006	855	Unknown	Unknown	6853	26160	2980	Locus_TRINITY_DN11894_c0_g1_i1	2.29966	8.77852
857	0.000871612	0.00327411	856	DNA	DNA/Kolobok-Hydra	14165	21466	2977	Locus_TRINITY_DN11267_c2_g1_i1	4.75815	7.21061
858	0.0148242	0	857	LTR	LTR/Gypsy	240915	0	2970	Angar_TRINITY_DN55416_c7_g1_i1	81.1162	0
859	0.000466973	0.00952795	858	DNA	DNA/hAT-Tip100	7589	62468	2969	Locus_TRINITY_DN13145_c0_g1_i3	2.55608	21.0401
860	0.00149623	0	859	Unknown	Unknown	24316	0	2967	Angar_TRINITY_DN42512_c1_g1_i6	8.19548	0
861	0.00233074	0	860	LTR	LTR/Copia	37878	0	2967	Angar_TRINITY_DN53373_c0_g1_i1	12.7664	0
862	0.00216829	0	861	LINE	LINE/R1	35238	0	2967	Angar_TRINITY_DN53509_c0_g1_i2	11.8766	0
863	0.00159419	0	862	Unknown	Unknown	25908	0	2966	Angar_TRINITY_DN19061_c0_g1_i1	8.735	0
864	0.00675526	0	863	Unknown	Unknown	109783	0	2964	Angar_TRINITY_DN55526_c8_g1_i2	37.0388	0
865	0.00722512	0.00900342	864	LINE	LINE/I-Jockey	117419	59029	2960	Angar_TRINITY_DN55047_c0_g1_i3	39.6686	19.9422
866	0.00783054	0	865	LTR	LTR/Gypsy	127258	0	2958	Angar_TRINITY_DN55469_c6_g1_i1	43.0216	0
867	0.00179042	0	866	LTR	LTR/Gypsy	29097	0	2957	Angar_TRINITY_DN50405_c0_g1_i1	9.84004	0
868	0	0.00375563	867	Unknown	Unknown	0	24623	2951	Locus_TRINITY_DN11498_c1_g1_i4	0	8.34395
869	0.0267424	0	868	LTR	LTR/Gypsy	434604	0	2951	Angar_TRINITY_DN55414_c22_g1_i1	147.273	0
870	0.000932961	0	869	Unknown	Unknown	15162	0	2950	Angar_TRINITY_DN50839_c0_g1_i1	5.13966	0
871	0.00884048	0	870	LTR	LTR/Gypsy	143671	0	2947	Angar_TRINITY_DN54763_c1_g2_i1	48.7516	0
872	0.0133891	0	871	LTR	LTR/Gypsy	217593	0	2946	Angar_TRINITY_DN55500_c10_g1_i2	73.8605	0
873	0.00169683	0	872	LTR	LTR/Copia	27576	0	2945	Angar_TRINITY_DN54042_c0_g1_i3	9.36367	0
874	0.00209901	0	873	LINE	LINE/L2	34112	0	2945	Angar_TRINITY_DN55392_c19_g1_i1	11.583	0
875	0.001042	0	874	Unknown	Unknown	16934	0	2945	Angar_TRINITY_DN52544_c0_g3_i1	5.75008	0
876	0.00235332	0	875	LTR	LTR/Gypsy	38245	0	2942	Angar_TRINITY_DN53626_c1_g1_i3	12.9997	0
877	0.00486768	0	876	Unknown	Unknown	79107	0	2942	Angar_TRINITY_DN55215_c0_g1_i2	26.8889	0
878	0.00895659	0	877	Unknown	Unknown	145558	0	2941	Angar_TRINITY_DN54447_c4_g1_i1	49.4927	0
879	0.00113799	0	878	Unknown	Unknown	18494	0	2941	Angar_TRINITY_DN51553_c0_g1_i1	6.28834	0
880	0.00200222	0	879	LTR	LTR/Gypsy	32539	0	2941	Angar_TRINITY_DN55417_c4_g2_i2	11.0639	0
881	0.00608424	0	880	Unknown	Unknown	98878	0	2940	Angar_TRINITY_DN55498_c0_g2_i1	33.632	0
882	0.0048534	0	881	LTR	LTR/Gypsy	78875	0	2940	Angar_TRINITY_DN53023_c0_g1_i1	26.8282	0
883	0.00446987	0.0051186	882	LTR	LTR/Copia	72642	33559	2934	Angar_TRINITY_DN55258_c4_g1_i1	24.7587	11.438
884	0.0037655	0	883	LTR	LTR/Gypsy	61195	0	2933	Angar_TRINITY_DN54756_c1_g1_i7	20.8643	0
885	0.000704736	0.00769094	884	LINE	LINE/RTE-BovB	11453	50424	2929	Locus_TRINITY_DN12400_c0_g1_i1	3.91021	17.2154
886	0.000927361	0	885	Unknown	Unknown	15071	0	2929	Angar_TRINITY_DN51231_c1_g1_i5	5.14544	0
887	0.00154343	0	886	Unknown	Unknown	25083	0	2924	Angar_TRINITY_DN52859_c0_g1_i1	8.57832	0
888	0	0.00150237	887	Unknown	Unknown	0	9850	2923	Locus_TRINITY_DN11042_c0_g1_i1	0	3.36983
889	0.00669729	0	888	Unknown	Unknown	108841	0	2923	Angar_TRINITY_DN43300_c0_g1_i1	37.2361	0
890	0.00103929	0	889	Unknown	Unknown	16890	0	2921	Angar_TRINITY_DN55024_c5_g1_i1	5.78227	0
891	0.00469329	0	890	Unknown	Unknown	76273	0	2918	Angar_TRINITY_DN53231_c0_g1_i1	26.1388	0
892	0.00185614	0	891	Unknown	Unknown	30165	0	2917	Angar_TRINITY_DN51408_c0_g1_i8	10.3411	0
893	0.00286577	0.00365054	892	DNA	DNA/hAT-Blackjack	46573	23934	2914	Angar_TRINITY_DN53996_c1_g1_i3	15.9825	8.21345
894	0.00267151	0	893	Unknown	Unknown	43416	0	2912	Angar_TRINITY_DN51121_c2_g1_i1	14.9093	0
895	0.00149796	0.00034486	894	DNA	DNA/Sola-2	24344	2261	2910	Angar_TRINITY_DN51185_c0_g1_i2	8.36564	0.776976
896	0.00285408	0.000830805	895	LTR	LTR/Gypsy	46383	5447	2906	Angar_TRINITY_DN54327_c0_g1_i1	15.9611	1.8744
897	0.00253054	0.0278438	896	LINE	LINE/Penelope	41125	182552	2902	Locus_TRINITY_DN13219_c12_g1_i2	14.1713	62.9056
898	0.00867982	0	897	LINE	LINE/Penelope	141060	0	2900	Angar_TRINITY_DN55225_c1_g1_i1	48.6414	0
899	0.000847369	0	898	Unknown	Unknown	13771	0	2899	Angar_TRINITY_DN47755_c0_g1_i3	4.75026	0
900	0.0111457	0	899	LTR	LTR/Gypsy	181135	0	2899	Angar_TRINITY_DN55213_c2_g1_i3	62.4819	0
901	0.00204264	0	900	LINE	LINE/L2	33196	0	2898	Angar_TRINITY_DN53924_c0_g1_i2	11.4548	0
902	0.00488755	0	901	Unknown	Unknown	79430	0	2897	Angar_TRINITY_DN50688_c0_g1_i2	27.418	0
903	0.000207489	0.00581121	902	LINE	LINE/L1-Tx1	3372	38100	2894	Locus_TRINITY_DN12664_c0_g1_i1	1.16517	13.1652
904	0.000890565	0	903	DNA	DNA/hAT-hATm	14473	0	2888	Angar_TRINITY_DN45774_c0_g1_i1	5.01143	0
905	0.00767431	0.00355887	904	LINE	LINE/L1-Tx1	124719	23333	2888	Angar_TRINITY_DN54651_c3_g1_i1	43.1852	8.07929
906	0.00113516	0	905	Unknown	Unknown	18448	0	2887	Angar_TRINITY_DN21262_c0_g1_i1	6.39002	0
907	0.000882196	0.00443025	906	LINE	LINE/L1-Tx1	14337	29046	2885	Locus_TRINITY_DN12465_c0_g1_i2	4.9695	10.0679
908	0.00547648	0	907	Unknown	Unknown	89001	0	2882	Angar_TRINITY_DN51960_c1_g1_i1	30.8817	0
909	0.0062326	0	908	Unknown	Unknown	101289	0	2881	Angar_TRINITY_DN51960_c1_g2_i1	35.1576	0
910	0.000437375	0.00418163	909	LINE	LINE/L2	7108	27416	2878	Locus_TRINITY_DN11234_c0_g1_i1	2.46977	9.52606
911	0.0017775	0	910	Unknown	Unknown	28887	0	2877	Angar_TRINITY_DN52957_c0_g1_i1	10.0407	0
912	0.000609421	0	911	Unknown	Unknown	9904	0	2877	Angar_TRINITY_DN1510_c0_g1_i1	3.44247	0
913	0.0257425	0	912	LINE	LINE/RTE-BovB	418354	0	2874	Angar_TRINITY_DN54961_c10_g1_i2	145.565	0
914	0.00470425	0	913	LINE	LINE/RTE-BovB	76451	0	2871	Angar_TRINITY_DN54600_c0_g1_i2	26.6287	0
915	0.00522992	0	914	Unknown	Unknown	84994	0	2870	Angar_TRINITY_DN45284_c0_g1_i2	29.6146	0
916	0.00704489	0	915	LINE	LINE/RTE-BovB	114490	0	2870	Angar_TRINITY_DN55186_c1_g1_i3	39.892	0
917	0.0211874	0	916	LTR	LTR/Gypsy	344326	0	2868	Angar_TRINITY_DN55570_c15_g1_i3	120.058	0
918	0.000935607	0	917	Unknown	Unknown	15205	0	2863	Angar_TRINITY_DN48195_c0_g1_i1	5.31086	0
919	0	0.00952886	918	Unknown	Unknown	0	62474	2862	Locus_TRINITY_DN8174_c0_g1_i1	0	21.8288
920	0.00155881	0	919	Unknown	Unknown	25333	0	2861	Angar_TRINITY_DN51394_c0_g1_i8	8.8546	0
921	0.00543323	0.000175252	920	LINE	LINE/Penelope	88298	1149	2861	Angar_TRINITY_DN54910_c2_g1_i2	30.8626	0.401608
922	0.00442858	0	921	Unknown	Unknown	71971	0	2861	Angar_TRINITY_DN53043_c1_g1_i1	25.1559	0
923	0.00308378	0	922	Unknown	Unknown	50116	0	2860	Angar_TRINITY_DN48147_c0_g1_i15	17.5231	0
924	0.000401932	0.00230222	923	LINE	LINE/L1-Tx1	6532	15094	2859	Locus_TRINITY_DN11126_c0_g1_i1	2.28471	5.27947
925	0.00101935	0	924	LTR	LTR/Gypsy	16566	0	2859	Angar_TRINITY_DN50043_c1_g1_i1	5.79433	0
926	0	0.00980997	925	DNA	DNA/Sola-1	0	64317	2858	Locus_TRINITY_DN13131_c1_g1_i1	0	22.5042
927	0.000565979	0	926	Unknown	Unknown	9198	0	2857	Angar_TRINITY_DN2282_c0_g1_i1	3.21946	0
928	0.00341224	0	927	DNA	DNA/hAT-Charlie	55454	0	2853	Angar_TRINITY_DN54775_c1_g1_i4	19.4371	0
929	0.00176396	0	928	Unknown	Unknown	28667	0	2852	Angar_TRINITY_DN49570_c2_g1_i3	10.0515	0
930	0.00192001	0	929	LINE	LINE/I	31203	0	2852	Angar_TRINITY_DN33479_c0_g1_i1	10.9407	0
931	0.000980649	0.00599013	930	LINE	LINE/L1-Tx1	15937	39273	2851	Locus_TRINITY_DN12465_c0_g2_i1	5.58997	13.7752
932	0.00485931	0	931	Unknown	Unknown	78971	0	2851	Angar_TRINITY_DN49632_c0_g1_i1	27.6994	0
933	0.00246076	0.00043729	932	LINE	LINE/I-Jockey	39991	2867	2848	Angar_TRINITY_DN54064_c0_g1_i1	14.0418	1.00667
934	0.00131533	0	933	Unknown	Unknown	21376	0	2848	Angar_TRINITY_DN50191_c0_g1_i3	7.50562	0
935	0.00252543	0	934	DNA	DNA/TcMar-m44	41042	0	2846	Angar_TRINITY_DN43046_c2_g1_i5	14.4209	0
936	0.00218029	0	935	Unknown	Unknown	35433	0	2842	Angar_TRINITY_DN53582_c0_g1_i3	12.4676	0
937	0.00159228	0	936	LINE	LINE/L2	25877	0	2840	Angar_TRINITY_DN51113_c0_g1_i3	9.11162	0
938	0.0040184	0	937	DNA	DNA/hAT-hobo	65305	0	2837	Angar_TRINITY_DN55163_c3_g2_i3	23.019	0
939	0.0100108	0.000519349	938	LTR	LTR/Gypsy	162691	3405	2837	Angar_TRINITY_DN55334_c5_g1_i1	57.3461	1.20021
940	0.000650648	0	939	Unknown	Unknown	10574	0	2835	Angar_TRINITY_DN32696_c1_g1_i2	3.72981	0
941	0.0324804	0.397974	940	LINE	LINE/I	527855	2609236	2833	Locus_TRINITY_DN13190_c65_g2_i1	186.324	921.015
942	0.00219192	0	941	Unknown	Unknown	35622	0	2832	Angar_TRINITY_DN52592_c0_g1_i2	12.5784	0
943	0.00407723	0.00612053	942	LINE	LINE/RTE-BovB	66261	40128	2829	Locus_TRINITY_DN12381_c0_g1_i1	23.4221	14.1845
944	0.00524032	0	943	Unknown	Unknown	85163	0	2829	Angar_TRINITY_DN52417_c0_g1_i14	30.1036	0
945	0.000738702	0	944	Unknown	Unknown	12005	0	2828	Angar_TRINITY_DN7371_c0_g1_i1	4.24505	0
946	8.12233e-05	0.00252612	945	Unknown	Unknown	1320	16562	2827	Locus_TRINITY_DN12057_c0_g1_i1	0.466926	5.85851
947	0.000845523	0	946	Unknown	Unknown	13741	0	2827	Angar_TRINITY_DN36889_c0_g1_i3	4.86063	0
948	0.00398997	0	947	Unknown	Unknown	64843	0	2820	Angar_TRINITY_DN54833_c0_g1_i3	22.994	0
949	0.0019709	0	948	LTR	LTR/Gypsy	32030	0	2820	Angar_TRINITY_DN49920_c0_g1_i9	11.3582	0
950	0.00392056	0	949	DNA	DNA/hAT-Tip100	63715	0	2819	Angar_TRINITY_DN55389_c0_g1_i6	22.602	0
951	0.00148829	0	950	Unknown	Unknown	24187	0	2816	Angar_TRINITY_DN50135_c0_g1_i3	8.58913	0
952	0.00192013	0.000221619	951	LTR	LTR/Gypsy	31205	1453	2813	Angar_TRINITY_DN52731_c1_g1_i1	11.0931	0.51653
953	0.00272104	0	952	Unknown	Unknown	44221	0	2810	Angar_TRINITY_DN54055_c1_g1_i1	15.737	0
954	0.000784482	0	953	DNA	DNA/CMC-Chapaev-3	12749	0	2807	Angar_TRINITY_DN50158_c0_g1_i1	4.54186	0
955	0.0016505	0	954	Unknown	Unknown	26823	0	2806	Angar_TRINITY_DN46614_c0_g1_i5	9.55916	0
956	0.00298262	0	955	LINE	LINE/L1-Tx1	48472	0	2806	Angar_TRINITY_DN54669_c0_g1_i3	17.2744	0
957	0.00188278	0	956	Unknown	Unknown	30598	0	2805	Angar_TRINITY_DN51541_c1_g1_i1	10.9084	0
958	0.00266757	0	957	Unknown	Unknown	43352	0	2805	Angar_TRINITY_DN55308_c3_g1_i2	15.4553	0
959	0.00244968	0	958	LTR	LTR/Gypsy	39811	0	2805	Angar_TRINITY_DN52821_c0_g2_i4	14.1929	0
960	0	0.00409149	959	LINE	LINE/L1-Tx1	0	26825	2801	Locus_TRINITY_DN12435_c1_g1_i2	0	9.57694
961	0.00183134	0	960	Unknown	Unknown	29762	0	2800	Angar_TRINITY_DN52294_c0_g1_i2	10.6293	0
962	0.0016796	0	961	LTR	LTR/Gypsy	27296	0	2798	Angar_TRINITY_DN52576_c0_g1_i3	9.75554	0
963	0.00248611	0	962	LINE	LINE/L2	40403	0	2794	Angar_TRINITY_DN51569_c3_g1_i5	14.4606	0
964	0.00241892	0	963	Unknown	Unknown	39311	0	2791	Angar_TRINITY_DN54446_c2_g1_i1	14.0849	0
965	0.0212336	0.010275	964	LINE	LINE/Penelope	345077	67366	2791	Angar_TRINITY_DN55317_c10_g2_i1	123.639	24.1369
966	0.00679175	0	965	LINE	LINE/I-Jockey	110376	0	2789	Angar_TRINITY_DN55138_c4_g1_i1	39.5755	0
967	0.00546331	0.00034669	966	LINE	LINE/RTE-BovB	88787	2273	2789	Angar_TRINITY_DN55223_c5_g1_i2	31.8347	0.814987
968	0	0.00279213	967	LINE	LINE/Penelope	0	18306	2788	Locus_TRINITY_DN11853_c0_g1_i4	0	6.566
969	0.000983972	0.00446991	968	LINE	LINE/L1-Tx1	15991	29306	2787	Locus_TRINITY_DN12478_c0_g1_i6	5.73771	10.5152
970	0.00991177	0	969	DNA	DNA/Academ-1	161081	0	2787	Angar_TRINITY_DN55377_c7_g1_i12	57.7973	0
971	0.00247719	0.00764167	970	LINE	LINE/I	40258	50101	2786	Angar_TRINITY_DN54352_c1_g1_i1	14.4501	17.9831
972	0.0027979	0.000460169	971	LINE	LINE/L2	45470	3017	2785	Angar_TRINITY_DN54865_c0_g1_i6	16.3268	1.0833
973	0.00236988	0	972	Unknown	Unknown	38514	0	2784	Angar_TRINITY_DN54384_c0_g1_i1	13.8341	0
974	0.00184402	0.00428596	973	LINE	LINE/RTE-BovB	29968	28100	2784	Angar_TRINITY_DN40037_c0_g1_i1	10.7644	10.0934
975	0.00286891	0	974	Unknown	Unknown	46624	0	2783	Angar_TRINITY_DN54378_c0_g1_i1	16.7531	0
976	0.00709701	0.00342877	975	LINE	LINE/L1-Tx1	115337	22480	2782	Angar_TRINITY_DN55607_c13_g1_i2	41.4583	8.08052
977	0.00567813	0.000495097	976	DNA	DNA/TcMar-Pogo	92278	3246	2781	Angar_TRINITY_DN54616_c0_g1_i1	33.1816	1.16721
978	0.000779436	0	977	Unknown	Unknown	12667	0	2780	Angar_TRINITY_DN41018_c0_g1_i1	4.55647	0
979	0.00296773	0	978	Unknown	Unknown	48230	0	2779	Angar_TRINITY_DN51275_c2_g1_i4	17.3552	0
980	0.00459109	0	979	Unknown	Unknown	74612	0	2778	Angar_TRINITY_DN52618_c0_g1_i1	26.8582	0
981	0.00132997	0	980	LINE	LINE/R1	21614	0	2776	Angar_TRINITY_DN49415_c0_g2_i2	7.78602	0
982	0.00194524	0	981	LTR	LTR/Gypsy	31613	0	2770	Angar_TRINITY_DN50601_c0_g1_i1	11.4126	0
983	0.00201612	0.000387109	982	DNA	DNA/PiggyBac	32765	2538	2767	Angar_TRINITY_DN52737_c0_g1_i1	11.8413	0.917239
984	0.00266751	0.00591066	983	LINE	LINE/RTE-BovB	43351	38752	2766	Locus_TRINITY_DN12860_c0_g1_i1	15.6728	14.0101
985	0.00233062	0	984	LTR	LTR/Gypsy	37876	0	2766	Angar_TRINITY_DN54893_c2_g1_i3	13.6934	0
986	0.00191379	0	985	Unknown	Unknown	31102	0	2766	Angar_TRINITY_DN49465_c0_g1_i1	11.2444	0
987	0	0.0107376	986	Unknown	Unknown	0	70399	2763	Locus_TRINITY_DN13098_c5_g1_i5	0	25.4792
988	0.00229241	0	987	LINE	LINE/L2	37255	0	2762	Angar_TRINITY_DN54730_c0_g1_i1	13.4884	0
989	0.00269951	0	988	LINE	LINE/L1-Tx1	43871	0	2761	Angar_TRINITY_DN54716_c1_g2_i1	15.8895	0
990	0.0576819	0	989	DNA	DNA/Maverick	937417	0	2758	Angar_TRINITY_DN55128_c31_g1_i2	339.89	0
991	0.00564841	0	990	Unknown	Unknown	91795	0	2757	Angar_TRINITY_DN55150_c1_g1_i2	33.2952	0
992	0.00101363	0	991	Unknown	Unknown	16473	0	2756	Angar_TRINITY_DN46964_c0_g1_i1	5.97714	0
993	0.00153869	0	992	LINE	LINE/RTE-BovB	25006	0	2755	Angar_TRINITY_DN37569_c0_g1_i1	9.07659	0
994	0.000858814	0	993	Unknown	Unknown	13957	0	2755	Angar_TRINITY_DN44759_c0_g2_i2	5.06606	0
995	0.0058327	0	994	LTR	LTR/Gypsy	94790	0	2752	Angar_TRINITY_DN55169_c2_g1_i1	34.444	0
996	0.00181251	0	995	LTR	LTR/Gypsy	29456	0	2752	Angar_TRINITY_DN52947_c0_g1_i5	10.7035	0
997	0.00231345	0.00112533	996	Unknown	Unknown	37597	7378	2751	Angar_TRINITY_DN49098_c0_g1_i1	13.6667	2.68193
998	0.00164379	0	997	Unknown	Unknown	26714	0	2749	Angar_TRINITY_DN49625_c0_g1_i2	9.71772	0
999	0.00284036	0	998	LINE	LINE/RTE-BovB	46160	0	2745	Angar_TRINITY_DN54524_c2_g2_i1	16.816	0
1000	0.0169595	0.0048831	999	RC	RC/Helitron	275617	32015	2745	Angar_TRINITY_DN54736_c26_g1_i2	100.407	11.663
1001	0	0.00437366	1000	LINE	LINE/L1-Tx1	0	28675	2738	Locus_TRINITY_DN12723_c0_g2_i6	0	10.473
1002	0.00145445	0.000498605	1001	DNA	DNA/hAT-Charlie	23637	3269	2737	Angar_TRINITY_DN52305_c0_g1_i3	8.6361	1.19437
1003	0.0013752	0.00285954	1002	Unknown	Unknown	22349	18748	2733	Locus_TRINITY_DN12288_c1_g2_i1	8.17746	6.85986
1004	0.00566939	0	1003	LTR	LTR/Gypsy	92136	0	2733	Angar_TRINITY_DN55062_c2_g1_i2	33.7124	0
1005	0.0159953	0.00732472	1004	LINE	LINE/Penelope	259948	48023	2732	Angar_TRINITY_DN54595_c8_g1_i4	95.1493	17.578
1006	0.00339926	9.0295e-05	1005	LTR	LTR/Copia	55243	592	2728	Angar_TRINITY_DN54696_c1_g1_i1	20.2504	0.217009
1007	0.000898748	0	1006	LTR	LTR/Gypsy	14606	0	2726	Angar_TRINITY_DN49564_c0_g2_i1	5.35803	0
1008	0.000699259	0	1007	Unknown	Unknown	11364	0	2725	Angar_TRINITY_DN12947_c0_g1_i1	4.17028	0
1009	0.00302662	0.000951453	1008	LTR	LTR/Gypsy	49187	6238	2725	Angar_TRINITY_DN54919_c1_g2_i1	18.0503	2.28917
1010	0.00397317	0	1009	LINE	LINE/I-Jockey	64570	0	2725	Angar_TRINITY_DN55044_c9_g2_i1	23.6954	0
1011	0.000605729	0	1010	Unknown	Unknown	9844	0	2724	Angar_TRINITY_DN57414_c0_g1_i1	3.6138	0
1012	0.00416762	0	1011	Unknown	Unknown	67730	0	2721	Angar_TRINITY_DN41377_c1_g1_i2	24.8916	0
1013	0.00321011	0	1012	LTR	LTR/Gypsy	52169	0	2720	Angar_TRINITY_DN54135_c0_g1_i1	19.1798	0
1014	0.00708643	0	1013	Unknown	Unknown	115165	0	2720	Angar_TRINITY_DN55405_c3_g1_i1	42.3401	0
1015	0.00638723	0.0220038	1014	LINE	LINE/L2	103802	144263	2718	Locus_TRINITY_DN12927_c4_g2_i1	38.1906	53.0769
1016	0	0.00210805	1015	Unknown	Unknown	0	13821	2717	Locus_TRINITY_DN6393_c0_g1_i1	0	5.08686
1017	0.000663078	0	1016	Unknown	Unknown	10776	0	2717	Angar_TRINITY_DN53139_c0_g1_i6	3.96614	0
1018	0.00114482	0	1017	Unknown	Unknown	18605	0	2716	Angar_TRINITY_DN47690_c0_g1_i1	6.85015	0
1019	0.0043105	0.000748594	1018	LINE	LINE/L2	70052	4908	2715	Angar_TRINITY_DN54350_c0_g2_i1	25.8018	1.80773
1020	0.00272873	0	1019	LTR	LTR/Gypsy	44346	0	2712	Angar_TRINITY_DN41108_c0_g1_i1	16.3518	0
1021	0.00135391	0.00247381	1020	LINE	LINE/L2	22003	16219	2711	Locus_TRINITY_DN11761_c0_g1_i2	8.11619	5.98266
1022	0.00153395	0	1021	Unknown	Unknown	24929	0	2711	Angar_TRINITY_DN53256_c0_g1_i2	9.1955	0
1023	0.0587682	0	1022	LTR	LTR/Gypsy	955070	0	2711	Angar_TRINITY_DN55519_c29_g3_i1	352.294	0
1024	0.00378242	0	1023	LINE	LINE/I-Jockey	61470	0	2710	Angar_TRINITY_DN54871_c2_g1_i5	22.6827	0
1025	0.00277224	0	1024	Unknown	Unknown	45053	0	2709	Angar_TRINITY_DN53787_c0_g1_i5	16.6309	0
1026	0.00198074	0.000225127	1025	LINE	LINE/Penelope	32190	1476	2709	Angar_TRINITY_DN52103_c0_g1_i1	11.8826	0.54485
1027	0.00212682	0	1026	LINE	LINE/RTE-BovB	34564	0	2707	Angar_TRINITY_DN45057_c0_g1_i1	12.7684	0
1028	0	0.0133751	1027	DNA	DNA/TcMar-Tc1	0	87691	2705	Locus_TRINITY_DN9055_c0_g1_i1	0	32.4181
1029	0.00145057	0	1028	LTR	LTR/Gypsy	23574	0	2705	Angar_TRINITY_DN52204_c0_g1_i1	8.71497	0
1030	0.000174138	0.00358846	1029	Unknown	Unknown	2830	23527	2703	Locus_TRINITY_DN11496_c0_g1_i5	1.04698	8.70403
1031	0.0037559	0	1030	Unknown	Unknown	61039	0	2702	Angar_TRINITY_DN55273_c2_g1_i1	22.5903	0
1032	0	0.00214206	1031	Unknown	Unknown	0	14044	2701	Locus_TRINITY_DN11394_c0_g1_i2	0	5.19956
1033	0.00174495	0	1032	Unknown	Unknown	28358	0	2700	Angar_TRINITY_DN52883_c0_g1_i1	10.503	0
1034	0.00191176	0	1033	Unknown	Unknown	31069	0	2696	Angar_TRINITY_DN51729_c0_g1_i3	11.5241	0
1035	0.001308	0	1034	DNA	DNA/hAT-Tip100	21257	0	2694	Angar_TRINITY_DN51526_c0_g1_i6	7.8905	0
1036	0.000952282	0	1035	LTR	LTR/Gypsy	15476	0	2692	Angar_TRINITY_DN46344_c0_g1_i1	5.74889	0
1037	0.00225844	0.00151915	1036	DNA	DNA/Kolobok-Hydra	36703	9960	2689	Angar_TRINITY_DN52621_c0_g1_i2	13.6493	3.70398
1038	0.00122924	0.00240044	1037	LINE	LINE/L1-Tx1	19977	15738	2688	Angar_TRINITY_DN52795_c0_g1_i1	7.43192	5.85491
1039	0.0028518	0	1038	Unknown	Unknown	46346	0	2684	Angar_TRINITY_DN53400_c0_g1_i1	17.2675	0
1040	0.00467151	0	1039	Unknown	Unknown	75919	0	2683	Angar_TRINITY_DN49199_c0_g1_i2	28.2963	0
1041	0	0.00799766	1040	Unknown	Unknown	0	52435	2681	Locus_TRINITY_DN13188_c0_g2_i1	0	19.558
1042	0.0050284	0.000848498	1041	LTR	LTR/Gypsy	81719	5563	2681	Angar_TRINITY_DN55530_c2_g1_i3	30.4808	2.07497
1043	0.00468179	0	1042	Unknown	Unknown	76086	0	2677	Angar_TRINITY_DN55577_c5_g3_i1	28.4221	0
1044	0.00208239	0	1043	LTR	LTR/Gypsy	33842	0	2676	Angar_TRINITY_DN53518_c0_g1_i3	12.6465	0
1045	0.00540387	0	1044	LTR	LTR/Gypsy	87821	0	2676	Angar_TRINITY_DN55236_c2_g1_i2	32.818	0
1046	0.0018338	0	1045	Unknown	Unknown	29802	0	2675	Angar_TRINITY_DN51552_c0_g1_i2	11.1409	0
1047	0.00116752	0	1046	LTR	LTR/Gypsy	18974	0	2675	Angar_TRINITY_DN51583_c0_g1_i1	7.09308	0
1048	0.0013872	0	1047	Unknown	Unknown	22544	0	2673	Angar_TRINITY_DN49156_c1_g1_i6	8.43397	0
1049	0.00110704	0	1048	Unknown	Unknown	17991	0	2673	Angar_TRINITY_DN48018_c0_g1_i1	6.73064	0
1050	0.00569683	0	1049	DNA	DNA/Kolobok-Hydra	92582	0	2672	Angar_TRINITY_DN49892_c0_g1_i2	34.649	0
1051	0.0046552	0	1050	Unknown	Unknown	75654	0	2671	Angar_TRINITY_DN43619_c0_g1_i1	28.3242	0
1052	0.00259072	0	1051	LTR	LTR/Gypsy	42103	0	2669	Angar_TRINITY_DN50574_c0_g1_i2	15.7748	0
1053	0.00261447	0.000453458	1052	LTR	LTR/Gypsy	42489	2973	2668	Angar_TRINITY_DN53845_c0_g1_i4	15.9254	1.11432
1054	0.000935237	0	1053	LINE	LINE/R1	15199	0	2666	Angar_TRINITY_DN45663_c0_g1_i1	5.70105	0
1055	0.00153192	0	1054	DNA	DNA/PiggyBac	24896	0	2665	Angar_TRINITY_DN51590_c1_g1_i2	9.34184	0
1056	0.00441018	0	1055	Unknown	Unknown	71672	0	2665	Angar_TRINITY_DN55230_c5_g1_i3	26.8938	0
1057	0.000975911	0	1056	LINE	LINE/R1	15860	0	2664	Angar_TRINITY_DN48161_c0_g1_i3	5.95345	0
1058	0.00178033	0	1057	LTR	LTR/Gypsy	28933	0	2660	Angar_TRINITY_DN50038_c0_g1_i2	10.8771	0
1059	0.00441387	0	1058	LTR	LTR/Gypsy	71732	0	2660	Angar_TRINITY_DN55476_c3_g2_i2	26.9669	0
1060	0.00455651	0	1059	Unknown	Unknown	74050	0	2659	Angar_TRINITY_DN48203_c0_g1_i1	27.8488	0
1061	0.00195853	0	1060	LINE	LINE/R1	31829	0	2658	Angar_TRINITY_DN52369_c1_g1_i6	11.9748	0
1062	0.00139704	0.000973874	1061	LINE	LINE/L1-Tx1	22704	6385	2657	Angar_TRINITY_DN51490_c3_g1_i1	8.54498	2.40309
1063	0.00390118	0	1062	Unknown	Unknown	63400	0	2654	Angar_TRINITY_DN54412_c1_g1_i1	23.8885	0
1064	0.00229622	0	1063	LTR	LTR/Gypsy	37317	0	2654	Angar_TRINITY_DN53077_c0_g1_i1	14.0607	0
1065	0.000906009	0	1064	LINE	LINE/I-Jockey	14724	0	2653	Angar_TRINITY_DN53698_c1_g1_i2	5.54994	0
1066	0.0210054	0.00238992	1065	Unknown	Unknown	341369	15669	2652	Angar_TRINITY_DN55528_c16_g1_i1	128.721	5.90837
1067	0	0.00352227	1066	DNA	DNA/hAT-Tip100	0	23093	2651	Locus_TRINITY_DN11495_c0_g1_i4	0	8.71105
1068	0.0130276	0	1067	LTR	LTR/Gypsy	211717	0	2651	Angar_TRINITY_DN55354_c7_g1_i2	79.8631	0
1069	0.000597668	0	1068	Unknown	Unknown	9713	0	2648	Angar_TRINITY_DN48837_c0_g2_i1	3.66805	0
1070	0.00351137	0.000706802	1069	LINE	LINE/I-Jockey	57065	4634	2647	Angar_TRINITY_DN55107_c1_g1_i1	21.5584	1.75066
1071	0.00204148	0	1070	DNA	DNA/PiggyBac	33177	0	2647	Angar_TRINITY_DN53513_c0_g1_i2	12.5338	0
1072	0.00207273	0	1071	Unknown	Unknown	33685	0	2645	Angar_TRINITY_DN49951_c1_g1_i2	12.7353	0
1073	0.00519392	0	1072	Unknown	Unknown	84409	0	2645	Angar_TRINITY_DN46216_c0_g1_i3	31.9127	0
1074	0.00301259	0	1073	LTR	LTR/Gypsy	48959	0	2645	Angar_TRINITY_DN54617_c0_g1_i1	18.51	0
1075	0.00231222	0	1074	LINE	LINE/L2	37577	0	2642	Angar_TRINITY_DN53128_c0_g1_i3	14.2229	0
1076	0	0.00359746	1075	Unknown	Unknown	0	23586	2641	Locus_TRINITY_DN8532_c0_g1_i1	0	8.93071
1077	0.00230803	0	1076	LINE	LINE/Penelope	37509	0	2640	Angar_TRINITY_DN52633_c0_g1_i2	14.208	0
1078	0.00103123	0	1077	LINE	LINE/R1	16759	0	2640	Angar_TRINITY_DN49415_c0_g3_i1	6.34811	0
1079	0.0236208	0	1078	DNA	DNA/NA	383873	0	2640	Angar_TRINITY_DN55366_c39_g1_i3	145.406	0
1080	0.00443867	0	1079	Unknown	Unknown	72135	0	2639	Angar_TRINITY_DN51180_c0_g1_i1	27.3342	0
1081	0.00575203	0	1080	LINE	LINE/R1	93479	0	2639	Angar_TRINITY_DN55360_c7_g2_i2	35.4221	0
1082	0.00186783	0	1081	LINE	LINE/I	30355	0	2639	Angar_TRINITY_DN52836_c1_g1_i3	11.5025	0
1083	0.000786882	0	1082	LTR	LTR/Gypsy	12788	0	2637	Angar_TRINITY_DN44980_c0_g1_i2	4.84945	0
1084	0.00143415	0.000205299	1083	Unknown	Unknown	23307	1346	2636	Angar_TRINITY_DN51964_c0_g2_i11	8.84181	0.510622
1085	0.00117971	0.00168052	1084	LINE	LINE/L2	19172	11018	2636	Angar_TRINITY_DN48351_c0_g1_i3	7.27314	4.17982
1086	0.00311313	0	1085	Unknown	Unknown	50593	0	2634	Angar_TRINITY_DN53980_c0_g1_i5	19.2077	0
1087	0.00120746	0.00169913	1086	Unknown	Unknown	19623	11140	2632	Angar_TRINITY_DN52465_c1_g1_i2	7.45555	4.23252
1088	0.00170261	0.00021384	1087	Unknown	Unknown	27670	1402	2631	Angar_TRINITY_DN50923_c0_g1_i4	10.5169	0.532877
1089	0.00296127	0	1088	LTR	LTR/Gypsy	48125	0	2631	Angar_TRINITY_DN55313_c2_g1_i2	18.2915	0
1090	0.000996709	0	1089	Unknown	Unknown	16198	0	2631	Angar_TRINITY_DN51266_c0_g1_i1	6.15659	0
1091	0.000125588	0.00376753	1090	LINE	LINE/L1-Tx1	2041	24701	2630	Locus_TRINITY_DN11784_c0_g1_i1	0.776046	9.39202
1092	0.000516014	0.00392341	1091	LINE	LINE/L2	8386	25723	2629	Locus_TRINITY_DN12300_c1_g1_i3	3.18981	9.78433
1093	0.0039541	0	1092	Unknown	Unknown	64260	0	2626	Angar_TRINITY_DN51479_c0_g1_i1	24.4707	0
1094	0.00158687	0	1093	Unknown	Unknown	25789	0	2624	Angar_TRINITY_DN42408_c0_g1_i2	9.82812	0
1095	0.00277618	0.0126125	1094	LTR	LTR/Gypsy	45117	82691	2623	Locus_TRINITY_DN12277_c1_g1_i2	17.2005	31.5254
1096	0.000694459	0	1095	Unknown	Unknown	11286	0	2621	Angar_TRINITY_DN47803_c0_g1_i1	4.30599	0
1097	0.00119626	0	1096	LTR	LTR/Gypsy	19441	0	2621	Angar_TRINITY_DN55547_c4_g3_i2	7.4174	0
1098	0.00125232	0	1097	DNA	DNA/Sola-2	20352	0	2619	Angar_TRINITY_DN52261_c0_g1_i3	7.7709	0
1099	0.00422078	0	1098	Unknown	Unknown	68594	0	2618	Angar_TRINITY_DN55577_c4_g2_i1	26.2009	0
1100	0.00208664	0	1099	Unknown	Unknown	33911	0	2616	Angar_TRINITY_DN53545_c0_g1_i3	12.9629	0
1101	0.00668966	0	1100	Unknown	Unknown	108717	0	2615	Angar_TRINITY_DN40520_c0_g1_i1	41.5744	0
1102	0.00236729	0	1101	Unknown	Unknown	38472	0	2615	Angar_TRINITY_DN50419_c0_g1_i9	14.712	0
1103	0.00220121	0	1102	LTR	LTR/Copia	35773	0	2614	Angar_TRINITY_DN53306_c0_g1_i2	13.6852	0
1104	0.00624614	0	1103	Unknown	Unknown	101509	0	2612	Angar_TRINITY_DN52544_c0_g2_i1	38.8626	0
1105	0.00186561	0	1104	Unknown	Unknown	30319	0	2609	Angar_TRINITY_DN54489_c0_g1_i1	11.6209	0
1106	0.000267052	0.00235667	1105	LINE	LINE/L1-Tx1	4340	15451	2608	Locus_TRINITY_DN11194_c0_g1_i2	1.66411	5.92446
1107	0.00487488	0	1106	Unknown	Unknown	79224	0	2608	Angar_TRINITY_DN53344_c0_g2_i1	30.3773	0
1108	0.000737409	0	1107	Unknown	Unknown	11984	0	2607	Angar_TRINITY_DN27299_c0_g1_i1	4.59685	0
1109	0.00110851	0.00492702	1108	LTR	LTR/Gypsy	18015	32303	2605	Locus_TRINITY_DN12593_c1_g2_i1	6.91555	12.4004
1110	0	0.00148117	1109	LINE	LINE/L2	0	9711	2605	Locus_TRINITY_DN10986_c0_g1_i1	0	3.72783
1111	0.00105467	0	1110	Unknown	Unknown	17140	0	2603	Angar_TRINITY_DN51803_c2_g1_i1	6.58471	0
1112	0.00332173	0.0062543	1111	LINE	LINE/I-Jockey	53983	41005	2602	Locus_TRINITY_DN12784_c1_g2_i3	20.7467	15.759
1113	0.00237794	0	1112	DNA	DNA/PiggyBac	38645	0	2602	Angar_TRINITY_DN52405_c0_g1_i1	14.852	0
1114	0.00273433	0.00267026	1113	LINE	LINE/I	44437	17507	2600	Angar_TRINITY_DN54208_c3_g1_i3	17.0912	6.73346
1115	0	0.00982293	1114	Unknown	Unknown	0	64402	2599	Locus_TRINITY_DN13212_c6_g2_i5	0	24.7795
1116	0.00316863	0	1115	LINE	LINE/I-Jockey	51495	0	2599	Angar_TRINITY_DN54614_c0_g1_i2	19.8134	0
1117	0	0.00405122	1116	LINE	LINE/R1	0	26561	2593	Locus_TRINITY_DN12888_c0_g2_i1	0	10.2433
1118	0.00159647	0	1117	Unknown	Unknown	25945	0	2589	Angar_TRINITY_DN52143_c1_g1_i1	10.0212	0
1119	0.000757838	0	1118	LTR	LTR/Gypsy	12316	0	2588	Angar_TRINITY_DN44334_c0_g1_i2	4.75889	0
1120	0.000599084	0	1119	Unknown	Unknown	9736	0	2588	Angar_TRINITY_DN847_c0_g1_i1	3.76198	0
1121	0.00108107	0	1120	Unknown	Unknown	17569	0	2587	Angar_TRINITY_DN45740_c0_g1_i3	6.79126	0
1122	0.0146179	0	1121	LTR	LTR/Gypsy	237563	0	2586	Angar_TRINITY_DN55318_c10_g1_i1	91.865	0
1123	0.00177941	0	1122	LTR	LTR/Gypsy	28918	0	2584	Angar_TRINITY_DN55188_c1_g1_i1	11.1912	0
1124	0.00372754	0	1123	LINE	LINE/L2	60578	0	2582	Angar_TRINITY_DN52423_c0_g1_i1	23.4617	0
1125	0.09669	0	1124	Unknown	Unknown	1571357	0	2582	Angar_TRINITY_DN55070_c35_g1_i3	608.581	0
1126	0.0429708	0.00195904	1125	Unknown	Unknown	698340	12844	2581	Angar_TRINITY_DN51733_c1_g1_i9	270.57	4.97637
1127	0.00165056	0.00270641	1126	DNA	DNA/PIF-Harbinger	26824	17744	2581	Angar_TRINITY_DN47155_c1_g1_i5	10.3929	6.87485
1128	0.00368477	0.000652808	1127	LTR	LTR/Gypsy	59883	4280	2579	Angar_TRINITY_DN55369_c2_g1_i1	23.2195	1.65956
1129	0.00397447	0	1128	Unknown	Unknown	64591	0	2577	Angar_TRINITY_DN55280_c0_g2_i7	25.0644	0
1130	0	0.00237863	1129	Unknown	Unknown	0	15595	2575	Locus_TRINITY_DN11460_c0_g1_i1	0	6.05631
1131	0.000967542	0.00624149	1130	LINE	LINE/L2	15724	40921	2575	Locus_TRINITY_DN12410_c1_g1_i2	6.10641	15.8917
1132	0	0.00254748	1131	Unknown	Unknown	0	16702	2575	Locus_TRINITY_DN11570_c0_g1_i1	0	6.48621
1133	0.00127724	0	1132	DNA	DNA/TcMar-Tc1	20757	0	2575	Angar_TRINITY_DN47676_c1_g1_i2	8.06097	0
1134	0.00570902	0.00699008	1133	Unknown	Unknown	92780	45829	2573	Locus_TRINITY_DN12168_c0_g1_i3	36.0591	17.8115
1135	0.023737	0	1134	LTR	LTR/unknown	385761	0	2573	Angar_TRINITY_DN55612_c46_g2_i1	149.927	0
1136	0.0059298	0	1135	LTR	LTR/unknown	96368	0	2573	Angar_TRINITY_DN54717_c1_g1_i2	37.4536	0
1137	0	0.00813356	1136	Unknown	Unknown	0	53326	2572	Locus_TRINITY_DN12268_c0_g1_i4	0	20.7333
1138	0.00548171	0	1137	LTR	LTR/Gypsy	89086	0	2571	Angar_TRINITY_DN55184_c0_g1_i1	34.6503	0
1139	0.000957759	0.000513553	1138	Unknown	Unknown	15565	3367	2571	Angar_TRINITY_DN41968_c0_g1_i1	6.05406	1.30961
1140	0.00921516	0.0289569	1139	LINE	LINE/I	149760	189850	2570	Locus_TRINITY_DN13226_c5_g2_i1	58.2724	73.8716
1141	0.00292681	0	1140	Unknown	Unknown	47565	0	2570	Angar_TRINITY_DN52254_c0_g1_i2	18.5078	0
1142	0.00238083	0	1141	LINE	LINE/I-Jockey	38692	0	2569	Angar_TRINITY_DN54498_c1_g1_i3	15.0611	0
1143	0.00118568	0	1142	Unknown	Unknown	19269	0	2568	Angar_TRINITY_DN43363_c0_g1_i1	7.5035	0
1144	0.00235062	0	1143	DNA	DNA/PiggyBac	38201	0	2565	Angar_TRINITY_DN53428_c0_g1_i11	14.8932	0
1145	0.000478295	0	1144	Unknown	Unknown	7773	0	2562	Angar_TRINITY_DN35542_c0_g1_i1	3.03396	0
1146	0.00152952	0.00366778	1145	Unknown	Unknown	24857	24047	2559	Locus_TRINITY_DN12399_c0_g1_i2	9.71356	9.39703
1147	0	0.0188265	1146	LTR	LTR/Gypsy	0	123432	2557	Locus_TRINITY_DN13218_c5_g1_i1	0	48.2722
1148	0.000613359	0	1147	LINE	LINE/L1-Tx1	9968	0	2556	Angar_TRINITY_DN27884_c0_g1_i1	3.89984	0
1149	0.000546904	0	1148	Unknown	Unknown	8888	0	2555	Angar_TRINITY_DN32974_c0_g1_i1	3.47867	0
1150	0.00139692	0	1149	Unknown	Unknown	22702	0	2553	Angar_TRINITY_DN50268_c0_g1_i2	8.89228	0
1151	0.000939545	0	1150	LTR	LTR/Gypsy	15269	0	2553	Angar_TRINITY_DN44081_c0_g1_i2	5.98081	0
1152	0.00159093	0	1151	Unknown	Unknown	25855	0	2552	Angar_TRINITY_DN54045_c0_g2_i1	10.1313	0
1153	0.00753426	0.0212729	1152	Unknown	Unknown	122443	139471	2551	Locus_TRINITY_DN13214_c5_g1_i6	47.998	54.6731
1154	0.00115509	0	1153	LINE	LINE/L1-Tx1	18772	0	2551	Angar_TRINITY_DN47058_c0_g1_i5	7.35868	0
1155	0.00175184	0	1154	LTR	LTR/Gypsy	28470	0	2551	Angar_TRINITY_DN50470_c0_g1_i1	11.1603	0
1156	0.0036604	0.011977	1155	LINE	LINE/I	59487	78525	2545	Locus_TRINITY_DN13197_c3_g2_i1	23.3741	30.8546
1157	0	0.00143374	1156	Unknown	Unknown	0	9400	2544	Locus_TRINITY_DN8431_c0_g1_i1	0	3.69497
1158	0.00161044	0	1157	LINE	LINE/L2	26172	0	2542	Angar_TRINITY_DN54067_c0_g1_i2	10.2958	0
1159	0	0.000274088	1158	Unknown	Unknown	0	1797	2541	Locus_TRINITY_DN13060_c0_g1_i13	0	0.707202
1160	0.00241086	0	1159	LINE	LINE/I-Jockey	39180	0	2541	Angar_TRINITY_DN54873_c1_g2_i2	15.4191	0
1161	0.00427992	0.00232494	1160	Unknown	Unknown	69555	15243	2537	Angar_TRINITY_DN52846_c3_g1_i3	27.4162	6.00828
1162	0	0.00437153	1161	Unknown	Unknown	0	28661	2535	Locus_TRINITY_DN12685_c0_g2_i1	0	11.3061
1163	0.00236772	0	1162	LTR	LTR/Copia	38479	0	2535	Angar_TRINITY_DN52872_c2_g1_i1	15.1791	0
1164	0.00085346	0	1163	Unknown	Unknown	13870	0	2530	Angar_TRINITY_DN48858_c0_g1_i3	5.48221	0
1165	0.00273113	0	1164	LINE	LINE/L2	44385	0	2527	Angar_TRINITY_DN54114_c1_g2_i1	17.5643	0
1166	0.00226207	0	1165	Unknown	Unknown	36762	0	2525	Angar_TRINITY_DN54370_c1_g1_i3	14.5592	0
1167	0.000455589	0.00399937	1166	Unknown	Unknown	7404	26221	2524	Locus_TRINITY_DN12485_c0_g1_i3	2.93344	10.3887
1168	0.0137655	0	1167	LTR	LTR/Gypsy	223710	0	2524	Angar_TRINITY_DN55306_c5_g2_i2	88.6331	0
1169	0.00389066	0	1168	Unknown	Unknown	63229	0	2521	Angar_TRINITY_DN51273_c0_g1_i4	25.0809	0
1170	0.0013971	0	1169	Unknown	Unknown	22705	0	2519	Angar_TRINITY_DN53053_c0_g1_i11	9.0135	0
1171	0.00351291	0	1170	DNA	DNA/hAT-Blackjack	57090	0	2519	Angar_TRINITY_DN54686_c0_g1_i2	22.6638	0
1172	0.0016337	0	1171	Unknown	Unknown	26550	0	2518	Angar_TRINITY_DN47516_c3_g2_i1	10.5441	0
1173	0.000817279	0	1172	LINE	LINE/L2	13282	0	2516	Angar_TRINITY_DN40193_c0_g1_i1	5.27901	0
1174	0.0032114	0	1173	LTR	LTR/Gypsy	52190	0	2515	Angar_TRINITY_DN52499_c0_g1_i1	20.7515	0
1175	0.00221783	0	1174	LTR	LTR/Gypsy	36043	0	2514	Angar_TRINITY_DN52979_c2_g1_i1	14.3369	0
1176	0.00089518	0.00321478	1175	Unknown	Unknown	14548	21077	2509	Locus_TRINITY_DN11848_c0_g1_i1	5.79833	8.40056
1177	0.000906563	0	1176	Unknown	Unknown	14733	0	2509	Angar_TRINITY_DN14425_c0_g1_i1	5.87206	0
1178	0.0132723	0	1177	Unknown	Unknown	215694	0	2507	Angar_TRINITY_DN55605_c23_g1_i4	86.0367	0
1179	0.00163739	0	1178	Unknown	Unknown	26610	0	2507	Angar_TRINITY_DN52258_c0_g1_i6	10.6143	0
1180	0.0207441	0.00409881	1179	LINE	LINE/I	337122	26873	2506	Angar_TRINITY_DN55125_c32_g1_i2	134.526	10.7235
1181	0.00180402	0.0038804	1180	LTR	LTR/Gypsy	29318	25441	2506	Angar_TRINITY_DN49360_c0_g1_i2	11.6991	10.152
1182	0.00171049	0	1181	DNA	DNA/PiggyBac	27798	0	2504	Angar_TRINITY_DN51465_c1_g1_i3	11.1014	0
1183	0.0024823	0.0011267	1182	LINE	LINE/I-Jockey	40341	7387	2501	Angar_TRINITY_DN54812_c2_g1_i5	16.1299	2.95362
1184	0.00575578	0	1183	LINE	LINE/I-Jockey	93540	0	2497	Angar_TRINITY_DN55600_c9_g1_i1	37.461	0
1185	0.00475815	0	1184	Unknown	Unknown	77327	0	2495	Angar_TRINITY_DN52175_c3_g1_i1	30.9928	0
1186	0.00195016	0.000284155	1185	DNA	DNA/PiggyBac	31693	1863	2492	Angar_TRINITY_DN51742_c0_g1_i10	12.7179	0.747592
1187	0.000974311	0	1186	LINE	LINE/I-Jockey	15834	0	2492	Angar_TRINITY_DN39724_c0_g1_i1	6.35393	0
1188	0.00499733	0	1187	LINE	LINE/I-Jockey	81214	0	2490	Angar_TRINITY_DN55407_c2_g1_i1	32.6161	0
1189	0.00233837	0	1188	DNA	DNA/PiggyBac	38002	0	2488	Angar_TRINITY_DN52182_c0_g1_i5	15.2741	0
1190	0.00136972	0	1189	DNA	DNA/hAT-Charlie	22260	0	2485	Angar_TRINITY_DN51766_c0_g2_i1	8.95775	0
1191	0.00603096	0	1190	LTR	LTR/Gypsy	98012	0	2485	Angar_TRINITY_DN55430_c4_g1_i3	39.4414	0
1192	0.00153611	0	1191	DNA	DNA/PiggyBac	24964	0	2484	Angar_TRINITY_DN46538_c0_g1_i1	10.0499	0
1193	0	0.00583043	1192	RC	RC/Helitron	0	38226	2483	Locus_TRINITY_DN9593_c0_g1_i1	0	15.3951
1194	0.000411839	0	1193	LTR	LTR/Gypsy	6693	0	2483	Angar_TRINITY_DN38962_c0_g1_i1	2.69553	0
1195	0.00232231	0	1194	Unknown	Unknown	37741	0	2483	Angar_TRINITY_DN51231_c1_g1_i4	15.1998	0
1196	0.0182681	0	1195	LTR	LTR/Gypsy	296884	0	2478	Angar_TRINITY_DN55412_c11_g1_i1	119.808	0
1197	0.00157062	0.00163522	1196	LINE	LINE/Penelope	25525	10721	2477	Angar_TRINITY_DN54560_c0_g1_i1	10.3048	4.32822
1198	0.00240372	0	1197	Unknown	Unknown	39064	0	2476	Angar_TRINITY_DN53604_c0_g1_i4	15.7771	0
1199	0.000547027	0	1198	DNA	DNA/TcMar-Tigger	8890	0	2476	Angar_TRINITY_DN43084_c0_g1_i3	3.59047	0
1200	0.00190912	0	1199	LINE	LINE/R1	31026	0	2474	Angar_TRINITY_DN54009_c0_g1_i3	12.5408	0
1201	0.00640218	0	1200	DNA	DNA/P	104045	0	2471	Angar_TRINITY_DN55297_c2_g2_i1	42.1064	0
1202	0.00338068	0	1201	Unknown	Unknown	54941	0	2470	Angar_TRINITY_DN54908_c4_g1_i1	22.2433	0
1203	0.000577855	0	1202	DNA	DNA/hAT-Tip100	9391	0	2468	Angar_TRINITY_DN31532_c0_g1_i1	3.80511	0
1204	0.00156946	0	1203	Unknown	Unknown	25506	0	2465	Angar_TRINITY_DN52943_c0_g1_i3	10.3473	0
1205	0.00146707	0	1204	DNA	DNA/TcMar-m44	23842	0	2464	Angar_TRINITY_DN50245_c0_g1_i2	9.67614	0
1206	0.00757992	0	1205	Unknown	Unknown	123185	0	2463	Angar_TRINITY_DN55234_c4_g2_i1	50.0142	0
1207	0.0338354	0.0216452	1206	DNA	DNA/NA	549875	141912	2460	Angar_TRINITY_DN55366_c39_g2_i1	223.526	57.6878
1208	0	0.00337355	1207	LINE	LINE/I-Jockey	0	22118	2459	Locus_TRINITY_DN11868_c0_g1_i1	0	8.99471
1209	0.0031738	0	1208	LINE	LINE/RTE-BovB	51579	0	2459	Angar_TRINITY_DN53956_c1_g1_i1	20.9756	0
1210	0.00147266	0	1209	DNA	DNA/MULE-MuDR	23933	0	2459	Angar_TRINITY_DN48769_c2_g1_i5	9.73282	0
1211	0.00683574	0.00109132	1210	LINE	LINE/RTE-BovB	111091	7155	2459	Angar_TRINITY_DN53269_c6_g1_i1	45.1773	2.90972
1212	0.0122302	0	1211	DNA	DNA/hAT-Charlie	198759	0	2458	Angar_TRINITY_DN55531_c10_g2_i1	80.8621	0
1213	0.00079765	0	1212	DNA	DNA/PiggyBac	12963	0	2455	Angar_TRINITY_DN47485_c4_g1_i2	5.28024	0
1214	0	0.00213017	1213	LTR	LTR/Copia	0	13966	2452	Locus_TRINITY_DN10378_c0_g1_i1	0	5.69576
1215	0.00186432	0	1214	Unknown	Unknown	30298	0	2452	Angar_TRINITY_DN51577_c1_g2_i2	12.3564	0
1216	0.0018773	0	1215	LTR	LTR/Copia	30509	0	2451	Angar_TRINITY_DN51304_c2_g2_i2	12.4476	0
1217	0.00261878	0.0226918	1216	LINE	LINE/I	42559	148774	2447	Locus_TRINITY_DN11448_c0_g1_i11	17.3923	60.7985
1218	0.000749716	0	1217	LINE	LINE/L1-Tx1	12184	0	2447	Angar_TRINITY_DN34603_c0_g1_i2	4.97916	0
1219	0.0060696	0	1218	Unknown	Unknown	98640	0	2446	Angar_TRINITY_DN52618_c0_g2_i1	40.3271	0
1220	0.00096945	0	1219	Unknown	Unknown	15755	0	2446	Angar_TRINITY_DN52243_c0_g2_i1	6.44113	0
1221	0.00184075	0	1220	LTR	LTR/Gypsy	29915	0	2444	Angar_TRINITY_DN53641_c0_g2_i6	12.2402	0
1222	0.00118691	0	1221	Unknown	Unknown	19289	0	2444	Angar_TRINITY_DN44636_c0_g1_i1	7.89239	0
1223	0.000516383	0.00508275	1222	Unknown	Unknown	8392	33324	2443	Locus_TRINITY_DN12218_c0_g1_i4	3.43512	13.6406
1224	0.000947052	0	1223	Unknown	Unknown	15391	0	2443	Angar_TRINITY_DN37381_c0_g3_i1	6.30004	0
1225	0.00102292	0	1224	Unknown	Unknown	16624	0	2442	Angar_TRINITY_DN43106_c0_g1_i1	6.80753	0
1226	0.00259281	0	1225	Unknown	Unknown	42137	0	2441	Angar_TRINITY_DN55016_c3_g2_i1	17.2622	0
1227	0.00318432	0	1226	Unknown	Unknown	51750	0	2438	Angar_TRINITY_DN52544_c0_g2_i3	21.2264	0
1228	0.00313221	0	1227	DNA	DNA/TcMar-m44	50903	0	2435	Angar_TRINITY_DN55121_c2_g1_i4	20.9047	0
1229	0	0.00403948	1228	Unknown	Unknown	0	26484	2433	Locus_TRINITY_DN12501_c2_g1_i22	0	10.8853
1230	0.00170944	0	1229	Unknown	Unknown	27781	0	2432	Angar_TRINITY_DN49723_c0_g1_i1	11.4231	0
1231	0.00382746	0	1230	Unknown	Unknown	62202	0	2432	Angar_TRINITY_DN45180_c0_g1_i3	25.5765	0
1232	0	0.00607249	1231	Unknown	Unknown	0	39813	2428	Locus_TRINITY_DN5421_c0_g1_i1	0	16.3974
1233	0.00662549	0	1232	Unknown	Unknown	107674	0	2428	Angar_TRINITY_DN45939_c3_g1_i3	44.3468	0
1234	0.00155653	0.00272425	1233	DNA	DNA/Sola-1	25296	17861	2428	Angar_TRINITY_DN51502_c0_g2_i3	10.4185	7.35626
1235	0	0.00299117	1234	LINE	LINE/L2	0	19611	2425	Locus_TRINITY_DN11921_c0_g3_i2	0	8.08701
1236	0.00516445	0	1235	LINE	LINE/Penelope	83930	0	2425	Angar_TRINITY_DN54463_c1_g2_i1	34.6103	0
1237	0.00167123	0	1236	LINE	LINE/L2	27160	0	2422	Angar_TRINITY_DN51056_c0_g1_i2	11.2139	0
1238	0.000943298	0.000191877	1237	LTR	LTR/Gypsy	15330	1258	2421	Angar_TRINITY_DN49768_c1_g1_i1	6.33209	0.51962
1239	0.000778944	0	1238	Unknown	Unknown	12659	0	2421	Angar_TRINITY_DN54675_c2_g1_i1	5.22883	0
1240	0	0.00173131	1239	LINE	LINE/I-Jockey	0	11351	2419	Locus_TRINITY_DN9768_c0_g1_i1	0	4.69243
1241	0.00385355	0.010157	1240	LINE	LINE/Penelope	62626	66592	2419	Locus_TRINITY_DN13107_c3_g1_i1	25.8892	27.5287
1242	0.00544492	0.000830805	1241	LINE	LINE/RTE-BovB	88488	5447	2419	Angar_TRINITY_DN54377_c0_g1_i1	36.5804	2.25176
1243	0.000519153	0	1242	LTR	LTR/Gypsy	8437	0	2419	Angar_TRINITY_DN44581_c0_g1_i1	3.4878	0
1244	0.000783805	0.00325886	1243	LINE	LINE/L2	12738	21366	2417	Locus_TRINITY_DN11837_c0_g1_i1	5.27017	8.83988
1245	0.00495185	0	1244	Unknown	Unknown	80475	0	2417	Angar_TRINITY_DN54937_c3_g1_i2	33.2954	0
1246	0.000653602	0.000377805	1245	LTR	LTR/Gypsy	10622	2477	2417	Angar_TRINITY_DN35018_c0_g1_i1	4.3947	1.02482
1247	0.00104083	0	1246	Unknown	Unknown	16915	0	2416	Angar_TRINITY_DN48681_c3_g1_i1	7.00124	0
1248	0.0043348	0.0067494	1247	LINE	LINE/RTE-BovB	70447	44251	2414	Locus_TRINITY_DN12995_c0_g1_i1	29.1827	18.331
1249	0.000738148	0	1248	Unknown	Unknown	11996	0	2413	Angar_TRINITY_DN3668_c0_g1_i1	4.9714	0
1250	0.00222195	0	1249	DNA	DNA/PiggyBac	36110	0	2411	Angar_TRINITY_DN51767_c0_g1_i2	14.9772	0
1251	0.00382623	0.248517	1250	LINE	LINE/R1-LOA	62182	1629352	2410	Locus_TRINITY_DN12924_c85_g1_i1	25.8017	676.08
1252	0.00303948	0	1251	LTR	LTR/Gypsy	49396	0	2410	Angar_TRINITY_DN54991_c1_g1_i1	20.4963	0
1253	0.000144541	0.0118634	1252	DNA	DNA/PIF-Harbinger	2349	77780	2408	Locus_TRINITY_DN8251_c0_g1_i1	0.975498	32.3007
1254	0.0121377	0	1253	LTR	LTR/Gypsy	197255	0	2408	Angar_TRINITY_DN55454_c9_g2_i1	81.9165	0
1255	0.00120604	0	1254	Unknown	Unknown	19600	0	2406	Angar_TRINITY_DN51358_c0_g1_i2	8.1463	0
1256	0.00144282	0	1255	DNA	DNA/PiggyBac	23448	0	2406	Angar_TRINITY_DN52190_c0_g1_i1	9.74564	0
1257	0.00166237	0.00386682	1256	LINE	LINE/L2	27016	25352	2403	Locus_TRINITY_DN12889_c0_g1_i1	11.2426	10.5501
1258	0.00515645	0	1257	DNA	DNA/hAT-Tip100	83800	0	2400	Angar_TRINITY_DN55480_c4_g2_i1	34.9167	0
1259	0.00192715	0	1258	LINE	LINE/L2	31319	0	2397	Angar_TRINITY_DN54118_c1_g1_i1	13.0659	0
1260	0.00206221	0	1259	LTR	LTR/Gypsy	33514	0	2397	Angar_TRINITY_DN53155_c0_g1_i6	13.9816	0
1261	0	0.00318778	1260	LINE	LINE/L1-Tx1	0	20900	2396	Locus_TRINITY_DN11582_c2_g1_i1	0	8.72287
1262	0.00156804	0	1261	LTR	LTR/Gypsy	25483	0	2396	Angar_TRINITY_DN47414_c0_g1_i2	10.6356	0
1263	0.00147765	0	1262	LTR	LTR/Gypsy	24014	0	2394	Angar_TRINITY_DN48029_c2_g1_i1	10.0309	0
1264	0.00090724	0	1263	Unknown	Unknown	14744	0	2394	Angar_TRINITY_DN41330_c0_g1_i5	6.15873	0
1265	0.0263251	0.0101649	1264	LINE	LINE/I	427822	66644	2392	Angar_TRINITY_DN55030_c14_g1_i3	178.855	27.8612
1266	0.000965266	0	1265	LTR	LTR/Gypsy	15687	0	2391	Angar_TRINITY_DN50449_c0_g1_i2	6.56085	0
1267	0	0.00461191	1266	Unknown	Unknown	0	30237	2389	Locus_TRINITY_DN12434_c2_g1_i2	0	12.6568
1268	0	0.0044969	1267	Unknown	Unknown	0	29483	2389	Locus_TRINITY_DN12790_c0_g1_i13	0	12.3411
1269	0.00218263	0.00270305	1268	Unknown	Unknown	35471	17722	2388	Locus_TRINITY_DN11569_c1_g1_i2	14.8539	7.42127
1270	0.00060093	0	1269	LINE	LINE/L1-Tx1	9766	0	2388	Angar_TRINITY_DN47770_c0_g1_i1	4.08961	0
1271	0.0237218	0	1270	Unknown	Unknown	385515	0	2388	Angar_TRINITY_DN48344_c6_g1_i1	161.438	0
1272	0.00132443	0	1271	DNA	DNA/PIF-Harbinger	21524	0	2384	Angar_TRINITY_DN48807_c1_g1_i1	9.02852	0
1273	0.00806277	0.00122661	1272	Unknown	Unknown	131032	8042	2383	Angar_TRINITY_DN54997_c2_g1_i1	54.9862	3.37474
1274	0.00117238	0	1273	LTR	LTR/Gypsy	19053	0	2382	Angar_TRINITY_DN50591_c0_g1_i2	7.99874	0
1275	0.00279088	0	1274	Unknown	Unknown	45356	0	2379	Angar_TRINITY_DN52648_c0_g1_i4	19.0652	0
1276	0	0.00391929	1275	LINE	LINE/I-Jockey	0	25696	2378	Locus_TRINITY_DN12209_c2_g1_i2	0	10.8057
1277	0.00822202	0	1276	DNA	DNA/Maverick	133620	0	2378	Angar_TRINITY_DN55408_c6_g1_i3	56.1901	0
1278	0.00149777	0	1277	LTR	LTR/Gypsy	24341	0	2375	Angar_TRINITY_DN53317_c0_g1_i1	10.2488	0
1279	0.00311516	0	1278	Unknown	Unknown	50626	0	2375	Angar_TRINITY_DN55220_c3_g2_i2	21.3162	0
1280	0.00313067	0	1279	Unknown	Unknown	50878	0	2375	Angar_TRINITY_DN55297_c1_g2_i4	21.4223	0
1281	0.00276799	0	1280	Unknown	Unknown	44984	0	2372	Angar_TRINITY_DN54695_c0_g1_i1	18.9646	0
1282	0.00664838	0.00776826	1281	LTR	LTR/Gypsy	108046	50931	2370	Locus_TRINITY_DN12676_c0_g1_i9	45.589	21.4899
1283	0.000214134	0.00291125	1282	LINE	LINE/L1-Tx1	3480	19087	2370	Locus_TRINITY_DN12056_c0_g1_i1	1.46835	8.05359
1284	0.00460961	0	1283	Unknown	Unknown	74913	0	2370	Angar_TRINITY_DN52618_c0_g3_i1	31.6089	0
1285	0.000771129	0	1284	Unknown	Unknown	12532	0	2367	Angar_TRINITY_DN47858_c4_g1_i3	5.29447	0
1286	0.0100779	0	1285	LTR	LTR/Gypsy	163781	0	2365	Angar_TRINITY_DN55266_c5_g1_i1	69.252	0
1287	0.000952097	0	1286	LTR	LTR/Gypsy	15473	0	2365	Angar_TRINITY_DN52531_c3_g1_i2	6.54249	0
1288	0.000505	0.0210224	1287	LINE	LINE/Penelope	8207	137829	2361	Locus_TRINITY_DN13223_c7_g1_i1	3.47607	58.3774
1289	0.00205378	0	1288	LINE	LINE/Penelope	33377	0	2360	Angar_TRINITY_DN48822_c0_g1_i1	14.1428	0
1290	0.0047755	0	1289	DNA	DNA/TcMar-Tigger	77609	0	2360	Angar_TRINITY_DN54993_c3_g1_i6	32.8852	0
1291	0.00195398	0.00661807	1290	DNA	DNA/hAT-Charlie	31755	43390	2358	Angar_TRINITY_DN53343_c0_g1_i11	13.4669	18.4012
1292	0.0018498	0	1291	Unknown	Unknown	30062	0	2358	Angar_TRINITY_DN52597_c1_g1_i4	12.7489	0
1293	0.00089961	0	1292	Unknown	Unknown	14620	0	2357	Angar_TRINITY_DN46685_c0_g1_i1	6.2028	0
1294	0.000643572	0.00287525	1293	LINE	LINE/L2	10459	18851	2355	Locus_TRINITY_DN11856_c0_g1_i2	4.44119	8.00467
1295	0.00144048	0.00255388	1294	Unknown	Unknown	23410	16744	2354	Locus_TRINITY_DN11025_c0_g1_i1	9.94477	7.113
1296	0.00454752	0	1295	LTR	LTR/Gypsy	73904	0	2354	Angar_TRINITY_DN54285_c2_g1_i3	31.3951	0
1297	0.000893149	0	1296	DNA	DNA/TcMar-m44	14515	0	2354	Angar_TRINITY_DN48886_c0_g1_i1	6.1661	0
1298	0.0045725	0	1297	Unknown	Unknown	74310	0	2354	Angar_TRINITY_DN43770_c1_g1_i1	31.5675	0
1299	0	0.00540367	1298	LINE	LINE/L1-Tx1	0	35428	2353	Locus_TRINITY_DN12666_c0_g1_i3	0	15.0565
1300	0.00161351	0	1299	DNA	DNA/PiggyBac	26222	0	2353	Angar_TRINITY_DN48869_c0_g1_i10	11.1441	0
1301	0.00364896	0	1300	Unknown	Unknown	59301	0	2351	Angar_TRINITY_DN55243_c1_g2_i2	25.2237	0
1302	0.00741058	0.000985313	1301	LINE	LINE/Penelope	120433	6460	2350	Angar_TRINITY_DN55111_c5_g1_i5	51.2481	2.74894
1303	0.00636656	0.00722848	1302	LINE	LINE/Penelope	103466	47392	2349	Locus_TRINITY_DN13089_c2_g2_i1	44.0468	20.1754
1304	0.00369775	0	1303	Unknown	Unknown	60094	0	2349	Angar_TRINITY_DN47772_c0_g1_i1	25.5828	0
1305	0	0.0027238	1304	Unknown	Unknown	0	17858	2348	Locus_TRINITY_DN12558_c0_g1_i4	0	7.60562
1306	0.0048398	0	1305	LINE	LINE/I-Jockey	78654	0	2348	Angar_TRINITY_DN55280_c0_g1_i6	33.4983	0
1307	0.000761776	0.0101324	1306	LINE	LINE/I-Jockey	12380	66431	2347	Locus_TRINITY_DN12508_c0_g1_i1	5.27482	28.3046
1308	0.00249903	0.000604153	1307	LINE	LINE/I-Jockey	40613	3961	2347	Angar_TRINITY_DN52183_c0_g1_i3	17.3042	1.68769
1309	0.00119817	0	1308	LTR	LTR/Gypsy	19472	0	2346	Angar_TRINITY_DN51107_c0_g1_i4	8.30009	0
1310	0.00111891	0	1309	LINE	LINE/L2	18184	0	2340	Angar_TRINITY_DN54445_c0_g3_i1	7.77094	0
1311	0.00171467	0.00931091	1310	Unknown	Unknown	27866	61045	2339	Angar_TRINITY_DN53145_c0_g1_i4	11.9136	26.0988
1312	0.00123189	0.00495631	1311	DNA	DNA/Sola-2	20020	32495	2337	Locus_TRINITY_DN12952_c1_g1_i3	8.56654	13.9046
1313	0	0.00186477	1312	DNA	DNA/P	0	12226	2337	Locus_TRINITY_DN11460_c1_g1_i1	0	5.23149
1314	0	0.00175252	1313	LINE	LINE/L1-Tx1	0	11490	2336	Locus_TRINITY_DN11284_c0_g1_i2	0	4.91866
1315	0	0.00640957	1314	Unknown	Unknown	0	42023	2336	Locus_TRINITY_DN12569_c0_g1_i4	0	17.9893
1316	0.00168458	0	1315	LINE	LINE/I-Jockey	27377	0	2335	Angar_TRINITY_DN50899_c1_g1_i1	11.7246	0
1317	0.000715996	0	1316	Unknown	Unknown	11636	0	2334	Angar_TRINITY_DN14088_c0_g1_i1	4.98543	0
1318	0.00155217	0	1317	Unknown	Unknown	25225	0	2333	Angar_TRINITY_DN52372_c0_g1_i3	10.8123	0
1319	0.000250992	0.00508779	1318	LINE	LINE/L1-Tx1	4079	33357	2329	Locus_TRINITY_DN13143_c1_g2_i1	1.7514	14.3225
1320	0.00300299	0	1319	LINE	LINE/L2	48803	0	2327	Angar_TRINITY_DN53706_c0_g1_i1	20.9725	0
1321	0.00108525	0	1320	Unknown	Unknown	17637	0	2327	Angar_TRINITY_DN51565_c4_g1_i2	7.57929	0
1322	0.00174458	0.0096126	1321	LINE	LINE/I-Jockey	28352	63023	2326	Locus_TRINITY_DN12931_c6_g2_i1	12.1892	27.095
1323	0.000957882	0	1322	Unknown	Unknown	15567	0	2325	Angar_TRINITY_DN52866_c0_g1_i4	6.69548	0
1324	0.00210455	0	1323	Unknown	Unknown	34202	0	2323	Angar_TRINITY_DN53691_c0_g1_i5	14.7232	0
1325	0.00503394	0.00621418	1324	DNA	DNA/PiggyBac	81809	40742	2322	Locus_TRINITY_DN12499_c0_g1_i2	35.2321	17.5461
1326	0	0.025242	1325	Unknown	Unknown	0	165494	2321	Locus_TRINITY_DN11986_c1_g1_i3	0	71.3029
1327	0.00109313	0.000774066	1326	LTR	LTR/Gypsy	17765	5075	2319	Angar_TRINITY_DN53728_c0_g1_i2	7.66063	2.18844
1328	0.0113883	0	1327	LINE	LINE/RTE-BovB	185077	0	2319	Angar_TRINITY_DN55588_c9_g1_i1	79.809	0
1329	0.00420349	0	1328	Unknown	Unknown	68313	0	2317	Angar_TRINITY_DN53078_c0_g2_i2	29.4834	0
1330	0.00149248	0	1329	Unknown	Unknown	24255	0	2315	Angar_TRINITY_DN53267_c0_g1_i3	10.4773	0
1331	0.00129262	0	1330	LINE	LINE/I-Jockey	21007	0	2315	Angar_TRINITY_DN45192_c0_g1_i3	9.0743	0
1332	0.00071095	0	1331	Unknown	Unknown	11554	0	2314	Angar_TRINITY_DN41435_c0_g1_i2	4.99309	0
1333	0.00203194	0	1332	LTR	LTR/Gypsy	33022	0	2314	Angar_TRINITY_DN52288_c0_g1_i1	14.2705	0
1334	0.00324666	0	1333	LINE	LINE/RTE-BovB	52763	0	2312	Angar_TRINITY_DN55252_c6_g2_i2	22.8214	0
1335	0.0027251	0	1334	Unknown	Unknown	44287	0	2311	Angar_TRINITY_DN54707_c0_g1_i2	19.1636	0
1336	0.0027531	0	1335	LINE	LINE/RTE-BovB	44742	0	2311	Angar_TRINITY_DN55005_c2_g1_i3	19.3605	0
1337	0.000867859	0	1336	LINE	LINE/L2	14104	0	2309	Angar_TRINITY_DN39225_c0_g2_i1	6.10827	0
1338	0.00347574	0.0015103	1337	Unknown	Unknown	56486	9902	2309	Angar_TRINITY_DN55061_c1_g2_i1	24.4634	4.28844
1339	0	0.0102241	1338	Unknown	Unknown	0	67032	2307	Locus_TRINITY_DN12523_c2_g1_i3	0	29.0559
1340	0.00146731	0	1339	Unknown	Unknown	23846	0	2306	Angar_TRINITY_DN49526_c0_g1_i3	10.3408	0
1341	0.000769529	0	1340	Unknown	Unknown	12506	0	2305	Angar_TRINITY_DN12493_c0_g1_i2	5.4256	0
1342	0.00298816	0	1341	Unknown	Unknown	48562	0	2305	Angar_TRINITY_DN55389_c0_g2_i2	21.0681	0
1343	0.000698274	0	1342	DNA	DNA/PiggyBac	11348	0	2303	Angar_TRINITY_DN47505_c0_g1_i4	4.92749	0
1344	0.00164465	0	1343	Unknown	Unknown	26728	0	2300	Angar_TRINITY_DN31102_c0_g1_i4	11.6209	0
1345	0.00325909	0	1344	Unknown	Unknown	52965	0	2299	Angar_TRINITY_DN53890_c1_g3_i2	23.0383	0
1346	0.0285083	0	1345	LTR	LTR/Gypsy	463302	0	2299	Angar_TRINITY_DN55486_c14_g1_i1	201.523	0
1347	0.000823678	0.000274088	1346	Unknown	Unknown	13386	1797	2296	Angar_TRINITY_DN43304_c0_g1_i1	5.83014	0.782666
1348	0.00490047	0	1347	LINE	LINE/L2	79640	0	2296	Angar_TRINITY_DN54647_c6_g1_i1	34.6864	0
1349	0.0134182	0	1348	LTR	LTR/Gypsy	218065	0	2295	Angar_TRINITY_DN55140_c10_g1_i3	95.0174	0
1350	0.00103714	0	1349	LTR	LTR/Gypsy	16855	0	2294	Angar_TRINITY_DN52810_c0_g2_i1	7.34743	0
1351	0.001022	0	1350	DNA	DNA/PiggyBac	16609	0	2292	Angar_TRINITY_DN48337_c0_g1_i1	7.24651	0
1352	0.00144141	0.000805334	1351	LINE	LINE/L2	23425	5280	2286	Angar_TRINITY_DN48210_c4_g1_i2	10.2472	2.30971
1353	0.00400326	0.00216937	1352	LINE	LINE/RTE-BovB	65059	14223	2285	Angar_TRINITY_DN54584_c3_g2_i1	28.4722	6.22451
1354	0.00211439	0	1353	LTR	LTR/Gypsy	34362	0	2285	Angar_TRINITY_DN54191_c1_g1_i1	15.0381	0
1355	0.00257269	0	1354	DNA	DNA/hAT-Charlie	41810	0	2284	Angar_TRINITY_DN53603_c0_g1_i1	18.3056	0
1356	0.00124887	0.000354469	1355	LINE	LINE/L2	20296	2324	2284	Angar_TRINITY_DN49420_c0_g1_i1	8.88616	1.01751
1357	0.00373917	0	1356	Unknown	Unknown	60767	0	2284	Angar_TRINITY_DN55292_c2_g1_i3	26.6055	0
1358	0.00154183	0	1357	Unknown	Unknown	25057	0	2283	Angar_TRINITY_DN45995_c0_g1_i1	10.9755	0
1359	0.00721109	0	1358	Unknown	Unknown	117191	0	2283	Angar_TRINITY_DN55217_c7_g1_i1	51.332	0
1360	0	0.00478914	1359	Unknown	Unknown	0	31399	2282	Locus_TRINITY_DN11560_c0_g1_i6	0	13.7594
1361	0.00108341	0	1360	Unknown	Unknown	17607	0	2282	Angar_TRINITY_DN50557_c0_g1_i3	7.7156	0
1362	0.00290004	0.000389092	1361	LINE	LINE/RTE-BovB	47130	2551	2280	Angar_TRINITY_DN55218_c3_g1_i5	20.6711	1.11886
1363	0.0016716	0	1362	Unknown	Unknown	27166	0	2279	Angar_TRINITY_DN49570_c2_g1_i4	11.9201	0
1364	0.00103492	0	1363	Unknown	Unknown	16819	0	2279	Angar_TRINITY_DN46464_c2_g1_i2	7.37999	0
1365	0.00346405	0	1364	LTR	LTR/Gypsy	56296	0	2278	Angar_TRINITY_DN55045_c2_g1_i1	24.7129	0
1366	0.00057084	0	1365	Unknown	Unknown	9277	0	2276	Angar_TRINITY_DN44854_c0_g1_i2	4.07601	0
1367	0.00937182	0	1366	Unknown	Unknown	152306	0	2275	Angar_TRINITY_DN48947_c0_g1_i7	66.9477	0
1368	0.00187103	0	1367	Unknown	Unknown	30407	0	2274	Angar_TRINITY_DN54066_c0_g1_i6	13.3716	0
1369	0.00151402	0	1368	LINE	LINE/L2	24605	0	2273	Angar_TRINITY_DN51328_c0_g1_i3	10.8249	0
1370	0	0.00582845	1369	Unknown	Unknown	0	38213	2272	Locus_TRINITY_DN12591_c0_g1_i4	0	16.8191
1371	0.00146676	0	1370	DNA	DNA/hAT-Tip100	23837	0	2272	Angar_TRINITY_DN53000_c1_g1_i3	10.4916	0
1372	0.000821586	0	1371	Unknown	Unknown	13352	0	2271	Angar_TRINITY_DN41323_c0_g1_i3	5.87935	0
1373	0.00224638	0	1372	LTR	LTR/Gypsy	36507	0	2270	Angar_TRINITY_DN52789_c1_g1_i1	16.0824	0
1374	0.00407403	0.00182222	1373	DNA	DNA/NA	66209	11947	2269	Angar_TRINITY_DN54400_c3_g3_i1	29.1798	5.26532
1375	0.00595693	0	1374	LTR	LTR/Gypsy	96809	0	2269	Angar_TRINITY_DN55458_c7_g1_i1	42.6659	0
1376	0.00176353	0	1375	Unknown	Unknown	28660	0	2268	Angar_TRINITY_DN50062_c1_g1_i2	12.6367	0
1377	0.00386801	0.00316597	1376	Unknown	Unknown	62861	20757	2266	Locus_TRINITY_DN12418_c1_g1_i1	27.741	9.16019
1378	0.000861952	0	1377	LINE	LINE/L2	14008	0	2266	Angar_TRINITY_DN49078_c0_g1_i1	6.18182	0
1379	0.00488084	0	1378	LINE	LINE/Penelope	79321	0	2266	Angar_TRINITY_DN54769_c1_g1_i6	35.0049	0
1380	0.00176495	0	1379	LINE	LINE/Penelope	28683	0	2265	Angar_TRINITY_DN55129_c2_g1_i4	12.6636	0
1381	0.00178814	0	1380	Unknown	Unknown	29060	0	2262	Angar_TRINITY_DN53236_c3_g1_i1	12.847	0
1382	0.00362133	0	1381	Unknown	Unknown	58852	0	2262	Angar_TRINITY_DN20478_c0_g1_i1	26.0177	0
1383	0.00114679	0.00510731	1382	DNA	DNA/Academ-1	18637	33485	2260	Angar_TRINITY_DN53226_c0_g1_i8	8.24646	14.8164
1384	0.00137151	0	1383	LINE	LINE/I-Jockey	22289	0	2259	Angar_TRINITY_DN50772_c0_g1_i2	9.86676	0
1385	0.00675083	0.0221894	1384	Unknown	Unknown	109711	145480	2259	Angar_TRINITY_DN49048_c0_g1_i1	48.5662	64.4002
1386	0.00646322	0	1385	Unknown	Unknown	105037	0	2259	Angar_TRINITY_DN49979_c1_g1_i1	46.4971	0
1387	0.000695198	0	1386	LINE	LINE/L1-Tx1	11298	0	2257	Angar_TRINITY_DN47215_c0_g1_i1	5.00576	0
1388	0.00185848	0	1387	Unknown	Unknown	30203	0	2255	Angar_TRINITY_DN44992_c1_g1_i6	13.3938	0
1389	0.00408541	0	1388	Unknown	Unknown	66394	0	2255	Angar_TRINITY_DN53043_c2_g1_i1	29.443	0
1390	0.00732837	0.00702486	1389	LTR	LTR/Gypsy	119097	46057	2254	Locus_TRINITY_DN13168_c0_g3_i3	52.8381	20.4335
1391	0.0024911	0	1390	LINE	LINE/R1	40484	0	2252	Angar_TRINITY_DN52975_c2_g1_i6	17.9769	0
1392	0.00107633	0	1391	Unknown	Unknown	17492	0	2251	Angar_TRINITY_DN50384_c2_g1_i4	7.77077	0
1393	0.00392173	0	1392	Unknown	Unknown	63734	0	2248	Angar_TRINITY_DN41521_c0_g1_i1	28.3514	0
1394	0.00126733	0	1393	Unknown	Unknown	20596	0	2247	Angar_TRINITY_DN49910_c0_g1_i3	9.166	0
1395	0.000738702	0	1394	Unknown	Unknown	12005	0	2246	Angar_TRINITY_DN35738_c0_g1_i1	5.34506	0
1396	0.000949021	0.000510655	1395	LTR	LTR/Copia	15423	3348	2246	Angar_TRINITY_DN42894_c0_g1_i1	6.86687	1.49065
1397	0.00385971	0	1396	Unknown	Unknown	62726	0	2246	Angar_TRINITY_DN54089_c0_g1_i5	27.9279	0
1398	0.0115763	0	1397	LTR	LTR/Gypsy	188132	0	2245	Angar_TRINITY_DN55523_c15_g1_i1	83.8004	0
1399	0	0.000709548	1398	Unknown	Unknown	0	4652	2238	Locus_TRINITY_DN312_c0_g1_i1	0	2.07864
1400	0.00149765	0.000574105	1399	LTR	LTR/Gypsy	24339	3764	2236	Angar_TRINITY_DN51189_c0_g1_i1	10.8851	1.68336
1401	0.00108925	0.000777269	1400	LTR	LTR/Gypsy	17702	5096	2236	Angar_TRINITY_DN54602_c1_g1_i1	7.91682	2.27907
1402	0.00482448	0	1401	Unknown	Unknown	78405	0	2235	Angar_TRINITY_DN51385_c0_g3_i1	35.0805	0
1403	0.00134246	0.000391532	1402	DNA	DNA/PiggyBac	21817	2567	2235	Angar_TRINITY_DN50747_c0_g1_i4	9.76152	1.14855
1404	0.0017063	0	1403	DNA	DNA/TcMar-m44	27730	0	2235	Angar_TRINITY_DN49243_c0_g1_i2	12.4072	0
1405	0.00111971	0.0034399	1404	Unknown	Unknown	18197	22553	2234	Locus_TRINITY_DN11829_c0_g1_i2	8.14548	10.0953
1406	0.00335409	0	1405	LINE	LINE/Penelope	54509	0	2234	Angar_TRINITY_DN54509_c0_g1_i1	24.3997	0
1407	0.00151026	0	1406	LTR	LTR/Gypsy	24544	0	2234	Angar_TRINITY_DN53274_c1_g1_i3	10.9866	0
1408	0	0.0104368	1407	DNA	DNA/hAT-hAT19	0	68427	2233	Locus_TRINITY_DN12835_c0_g1_i7	0	30.6435
1409	0.00337809	0	1408	Unknown	Unknown	54899	0	2233	Angar_TRINITY_DN42763_c0_g1_i1	24.5853	0
1410	0.00634859	0	1409	LTR	LTR/Gypsy	103174	0	2232	Angar_TRINITY_DN55440_c2_g1_i2	46.2249	0
1411	0	0.0046357	1410	LTR	LTR/Gypsy	0	30393	2231	Locus_TRINITY_DN12968_c0_g1_i10	0	13.623
1412	0.000873151	0	1411	Unknown	Unknown	14190	0	2231	Angar_TRINITY_DN46776_c0_g1_i4	6.36038	0
1413	0.00124235	0.0183482	1412	Unknown	Unknown	20190	120296	2230	Locus_TRINITY_DN12728_c2_g1_i1	9.05381	53.9444
1414	0.00389571	0	1413	Unknown	Unknown	63311	0	2230	Angar_TRINITY_DN50816_c0_g2_i1	28.3906	0
1415	0	0.00217166	1414	LTR	LTR/Gypsy	0	14238	2229	Locus_TRINITY_DN11621_c0_g1_i2	0	6.38762
1416	0.00351457	0	1415	Unknown	Unknown	57117	0	2229	Angar_TRINITY_DN50816_c0_g1_i1	25.6245	0
1417	0.00372631	0	1416	Unknown	Unknown	60558	0	2226	Angar_TRINITY_DN50709_c0_g2_i1	27.2049	0
1418	0.000968034	0	1417	Unknown	Unknown	15732	0	2225	Angar_TRINITY_DN49557_c0_g1_i3	7.07056	0
1419	0.00785706	0	1418	LINE	LINE/Penelope	127689	0	2224	Angar_TRINITY_DN55314_c2_g1_i1	57.4141	0
1420	0.00145002	0	1419	LINE	LINE/R1	23565	0	2223	Angar_TRINITY_DN52466_c1_g2_i3	10.6005	0
1421	0.000643264	0	1420	Unknown	Unknown	10454	0	2222	Angar_TRINITY_DN46811_c0_g1_i2	4.70477	0
1422	0	0.00345363	1421	Unknown	Unknown	0	22643	2220	Locus_TRINITY_DN12340_c0_g1_i3	0	10.1995
1423	0.00115811	0	1422	Unknown	Unknown	18821	0	2220	Angar_TRINITY_DN54182_c0_g2_i1	8.47793	0
1424	0.00135637	0	1423	Unknown	Unknown	22043	0	2220	Angar_TRINITY_DN51268_c2_g2_i3	9.92928	0
1425	0	0.00363758	1424	LINE	LINE/L1-Tx1	0	23849	2218	Locus_TRINITY_DN7946_c0_g1_i1	0	10.7525
1426	0.00497714	0	1425	LINE	LINE/Penelope	80886	0	2217	Angar_TRINITY_DN53578_c1_g1_i6	36.4844	0
1427	0.00140572	0	1426	Unknown	Unknown	22845	0	2217	Angar_TRINITY_DN52241_c0_g1_i2	10.3045	0
1428	0.00458549	0	1427	Unknown	Unknown	74521	0	2217	Angar_TRINITY_DN55259_c6_g1_i2	33.6134	0
1429	0	0.0210238	1428	DNA	DNA/NA	0	137838	2216	Locus_TRINITY_DN13231_c8_g1_i11	0	62.2013
1430	0.00242612	0.00010875	1429	Unknown	Unknown	39428	713	2216	Angar_TRINITY_DN52851_c0_g1_i2	17.7924	0.321751
1431	0.00331914	0.00975155	1430	LTR	LTR/Gypsy	53941	63934	2214	Locus_TRINITY_DN12576_c0_g1_i9	24.3636	28.8771
1432	0.00117368	0	1431	Unknown	Unknown	19074	0	2214	Angar_TRINITY_DN52672_c1_g1_i3	8.61518	0
1433	0.00138756	0	1432	LINE	LINE/L2	22550	0	2214	Angar_TRINITY_DN50565_c0_g1_i3	10.1852	0
1434	0.00260591	0.0309423	1433	LINE	LINE/I	42350	202867	2213	Locus_TRINITY_DN13226_c5_g1_i1	19.1369	91.6706
1435	0.0008462	0	1434	DNA	DNA/hAT-Charlie	13752	0	2213	Angar_TRINITY_DN50697_c0_g2_i5	6.21419	0
1436	0.00329767	0	1435	LTR	LTR/Gypsy	53592	0	2213	Angar_TRINITY_DN55313_c2_g2_i1	24.2169	0
1437	0.00248156	0.00347331	1436	LINE	LINE/Penelope	40329	22772	2210	Locus_TRINITY_DN11322_c0_g1_i2	18.2484	10.3041
1438	0.000578285	0	1437	Unknown	Unknown	9398	0	2210	Angar_TRINITY_DN55050_c3_g2_i4	4.25249	0
1439	0.00096305	0	1438	LINE	LINE/I-Jockey	15651	0	2208	Angar_TRINITY_DN42931_c0_g3_i2	7.08832	0
1440	0.00663521	0	1439	Unknown	Unknown	107832	0	2208	Angar_TRINITY_DN54778_c1_g1_i2	48.837	0
1441	0.00163554	0.0149807	1440	DNA	DNA/hAT-Blackjack	26580	98218	2206	Locus_TRINITY_DN12981_c8_g2_i3	12.049	44.5231
1442	0.00183183	0	1441	LINE	LINE/Penelope	29770	0	2206	Angar_TRINITY_DN50835_c1_g1_i11	13.495	0
1443	0.00771486	0	1442	DNA	DNA/Maverick	125378	0	2205	Angar_TRINITY_DN55376_c4_g2_i1	56.8608	0
1444	0.00046045	0	1443	LINE	LINE/R1	7483	0	2205	Angar_TRINITY_DN38386_c0_g1_i2	3.39365	0
1445	0.0239368	0	1444	Unknown	Unknown	389008	0	2204	Angar_TRINITY_DN55418_c24_g1_i5	176.501	0
1446	0	0.00455334	1445	LINE	LINE/R1	0	29853	2203	Locus_TRINITY_DN12221_c0_g1_i4	0	13.5511
1447	0.00604572	0.0042158	1446	DNA	DNA/Kolobok-Hydra	98252	27640	2202	Locus_TRINITY_DN12175_c0_g1_i10	44.6194	12.5522
1448	0.00203286	0.00127496	1447	Unknown	Unknown	33037	8359	2200	Angar_TRINITY_DN51318_c0_g1_i3	15.0168	3.79955
1449	0.0102711	0	1448	LTR	LTR/Gypsy	166920	0	2198	Angar_TRINITY_DN55493_c31_g1_i2	75.9418	0
1450	0.00108132	0	1449	LTR	LTR/Copia	17573	0	2197	Angar_TRINITY_DN51477_c0_g1_i2	7.99863	0
1451	0.000605852	0	1450	Unknown	Unknown	9846	0	2197	Angar_TRINITY_DN53047_c2_g5_i1	4.48157	0
1452	0.0038802	0	1451	LINE	LINE/RTE-BovB	63059	0	2196	Angar_TRINITY_DN54506_c1_g1_i5	28.7154	0
1453	0.0269404	0	1452	LTR	LTR/Gypsy	437822	0	2196	Angar_TRINITY_DN55320_c14_g2_i1	199.372	0
1454	0.000997078	0	1453	DNA	DNA/PiggyBac	16204	0	2195	Angar_TRINITY_DN49741_c0_g1_i3	7.38223	0
1455	0.00168588	0	1454	LTR	LTR/Gypsy	27398	0	2195	Angar_TRINITY_DN53105_c1_g1_i3	12.482	0
1456	0.00191767	0.00731908	1455	DNA	DNA/PiggyBac	31165	47986	2193	Angar_TRINITY_DN53327_c1_g1_i10	14.2111	21.8814
1457	0.000466234	0.002905	1456	LINE	LINE/I-Jockey	7577	19046	2191	Locus_TRINITY_DN11644_c0_g1_i2	3.45824	8.69283
1458	0.000393502	0	1457	Unknown	Unknown	6395	0	2191	Angar_TRINITY_DN5391_c0_g1_i1	2.91876	0
1459	0.0307507	0.174779	1458	LINE	LINE/I	499744	1145901	2191	Angar_TRINITY_DN55421_c34_g2_i1	228.089	523.004
1460	0.0273953	0	1459	DNA	DNA/Kolobok-Hydra	445214	0	2190	Angar_TRINITY_DN51330_c1_g1_i4	203.294	0
1461	0	0.00207587	1460	Unknown	Unknown	0	13610	2189	Locus_TRINITY_DN12669_c5_g1_i1	0	6.21745
1462	0.000596253	0.0024944	1461	Unknown	Unknown	9690	16354	2189	Locus_TRINITY_DN8970_c0_g1_i1	4.42668	7.47099
1463	0.00444304	0	1462	LINE	LINE/L2	72206	0	2189	Angar_TRINITY_DN54150_c2_g2_i1	32.9858	0
1464	0.00385872	0	1463	Unknown	Unknown	62710	0	2185	Angar_TRINITY_DN53047_c0_g1_i2	28.7002	0
1465	0.00397594	0	1464	Unknown	Unknown	64615	0	2183	Angar_TRINITY_DN55476_c3_g1_i1	29.5992	0
1466	0	0.00188567	1465	Unknown	Unknown	0	12363	2182	Locus_TRINITY_DN11320_c1_g2_i2	0	5.6659
1467	0	0.00226759	1466	DNA	DNA/TcMar-Tc1	0	14867	2182	Locus_TRINITY_DN10528_c0_g1_i2	0	6.81347
1468	0.000962497	0	1467	Unknown	Unknown	15642	0	2182	Angar_TRINITY_DN50246_c0_g1_i1	7.16865	0
1469	0.00565173	0	1468	LINE	LINE/Penelope	91849	0	2181	Angar_TRINITY_DN55226_c2_g2_i2	42.1133	0
1470	0.00662081	0	1469	LINE	LINE/RTE-BovB	107598	0	2180	Angar_TRINITY_DN54585_c5_g1_i1	49.3569	0
1471	0.000951605	0	1470	Unknown	Unknown	15465	0	2180	Angar_TRINITY_DN49620_c0_g2_i3	7.09404	0
1472	0.00704852	0	1471	LINE	LINE/Penelope	114549	0	2180	Angar_TRINITY_DN54752_c5_g3_i1	52.5454	0
1473	0.00143636	0	1472	Unknown	Unknown	23343	0	2179	Angar_TRINITY_DN52791_c1_g1_i5	10.7127	0
1474	0.000385319	0.00443361	1473	DNA	DNA/Sola-2	6262	29068	2178	Locus_TRINITY_DN12952_c1_g2_i10	2.87511	13.3462
1475	0.000579947	0	1474	LINE	LINE/R1	9425	0	2178	Angar_TRINITY_DN54009_c0_g2_i1	4.32736	0
1476	0.000978003	0	1475	Unknown	Unknown	15894	0	2177	Angar_TRINITY_DN54103_c0_g1_i4	7.30087	0
1477	0.000421315	0	1476	Unknown	Unknown	6847	0	2177	Angar_TRINITY_DN57922_c0_g1_i1	3.14515	0
1478	0.000693721	0	1477	LTR	LTR/Gypsy	11274	0	2177	Angar_TRINITY_DN48468_c0_g1_i1	5.17869	0
1479	0.000663324	0.000372619	1478	Unknown	Unknown	10780	2443	2177	Angar_TRINITY_DN41607_c0_g1_i1	4.95177	1.12219
1480	0	0.00513171	1479	Unknown	Unknown	0	33645	2176	Locus_TRINITY_DN11051_c2_g1_i1	0	15.4619
1481	0.0191902	0	1480	LTR	LTR/Gypsy	311870	0	2176	Angar_TRINITY_DN55522_c25_g1_i2	143.323	0
1482	0.000207243	0.00135458	1481	Unknown	Unknown	3368	8881	2175	Locus_TRINITY_DN12094_c2_g1_i1	1.54851	4.08322
1483	0.0143981	0.000264936	1482	Unknown	Unknown	233991	1737	2175	Angar_TRINITY_DN54705_c7_g1_i2	107.582	0.798621
1484	0.00180482	0	1483	Unknown	Unknown	29331	0	2174	Angar_TRINITY_DN54827_c4_g1_i1	13.4917	0
1485	0.000989694	0	1484	DNA	DNA/TcMar-Pogo	16084	0	2174	Angar_TRINITY_DN50250_c1_g1_i3	7.39834	0
1486	0	0.00579154	1485	Unknown	Unknown	0	37971	2173	Locus_TRINITY_DN12026_c0_g1_i2	0	17.474
1487	0.00935921	0	1486	DNA	DNA/NA	152101	0	2173	Angar_TRINITY_DN55311_c4_g1_i3	69.9959	0
1488	0.00108175	0.351404	1487	LTR	LTR/Gypsy	17580	2303904	2172	Locus_TRINITY_DN13147_c67_g1_i1	8.09392	1060.73
1489	0.00213716	0	1488	LINE	LINE/RTE-BovB	34732	0	2171	Angar_TRINITY_DN52984_c1_g1_i1	15.9982	0
1490	0.00254752	0.00583943	1489	LINE	LINE/RTE-BovB	41401	38285	2169	Angar_TRINITY_DN54783_c3_g1_i2	19.0876	17.651
1491	0.000785528	0	1490	Unknown	Unknown	12766	0	2169	Angar_TRINITY_DN48100_c0_g2_i1	5.88566	0
1492	0	0.00360585	1491	LTR	LTR/Gypsy	0	23641	2168	Locus_TRINITY_DN11621_c0_g1_i1	0	10.9045
1493	0.00282319	0	1492	Unknown	Unknown	45881	0	2168	Angar_TRINITY_DN54532_c0_g1_i4	21.1628	0
1494	0.0198213	0	1493	Unknown	Unknown	322125	0	2168	Angar_TRINITY_DN55148_c288_g3_i1	148.582	0
1495	0.00231099	0	1494	LINE	LINE/RTE-BovB	37557	0	2167	Angar_TRINITY_DN54225_c0_g1_i3	17.3313	0
1496	0.000490724	0	1495	Unknown	Unknown	7975	0	2166	Angar_TRINITY_DN1368_c0_g1_i1	3.6819	0
1497	0.00128339	0	1496	Unknown	Unknown	20857	0	2166	Angar_TRINITY_DN50562_c0_g1_i1	9.62927	0
1498	0.000984771	0	1497	Unknown	Unknown	16004	0	2164	Angar_TRINITY_DN53205_c0_g1_i5	7.39556	0
1499	0.00128437	0	1498	Unknown	Unknown	20873	0	2163	Angar_TRINITY_DN46216_c0_g1_i13	9.65002	0
1500	0.000693044	0	1499	Unknown	Unknown	11263	0	2162	Angar_TRINITY_DN1320_c0_g1_i1	5.20953	0
1501	0.00769696	0	1500	Unknown	Unknown	125087	0	2162	Angar_TRINITY_DN53802_c6_g2_i1	57.8571	0
1502	0	0.00143648	1501	DNA	DNA/NA	0	9418	2161	Locus_TRINITY_DN1881_c0_g1_i1	0	4.35817
1503	0.00157666	0.000384669	1502	Unknown	Unknown	25623	2522	2160	Angar_TRINITY_DN48274_c0_g1_i1	11.8625	1.16759
1504	0.0119506	0	1503	Unknown	Unknown	194215	0	2160	Angar_TRINITY_DN55575_c15_g2_i2	89.9144	0
1505	0	0.00255541	1504	Unknown	Unknown	0	16754	2157	Locus_TRINITY_DN11938_c0_g1_i1	0	7.76727
1506	0.0130696	0	1505	Unknown	Unknown	212400	0	2157	Angar_TRINITY_DN55256_c8_g1_i1	98.4701	0
1507	0.000431407	0.00845158	1506	Unknown	Unknown	7011	55411	2156	Locus_TRINITY_DN12276_c0_g1_i2	3.25186	25.7008
1508	0.00112494	0	1507	DNA	DNA/PiggyBac	18282	0	2156	Angar_TRINITY_DN41753_c0_g1_i1	8.47959	0
1509	0.0017375	0	1508	Unknown	Unknown	28237	0	2154	Angar_TRINITY_DN53897_c0_g2_i2	13.1091	0
1510	0.00241879	0	1509	LINE	LINE/I-Jockey	39309	0	2154	Angar_TRINITY_DN54398_c0_g1_i3	18.2493	0
1511	0.000877827	0	1510	DNA	DNA/Crypton-V	14266	0	2153	Angar_TRINITY_DN49696_c0_g1_i1	6.6261	0
1512	0.0017599	0	1511	LINE	LINE/I	28601	0	2153	Angar_TRINITY_DN52509_c0_g1_i2	13.2843	0
1513	0.00306181	0	1512	Unknown	Unknown	49759	0	2152	Angar_TRINITY_DN54338_c0_g1_i6	23.1222	0
1514	0.00595964	0.00606151	1513	LTR	LTR/Gypsy	96853	39741	2151	Angar_TRINITY_DN55572_c9_g1_i3	45.027	18.4756
1515	0.00238717	0	1514	Unknown	Unknown	38795	0	2150	Angar_TRINITY_DN53241_c0_g1_i2	18.0442	0
1516	0.00022238	0.00262282	1515	Unknown	Unknown	3614	17196	2147	Locus_TRINITY_DN12434_c1_g1_i2	1.68328	8.00932
1517	0.000838139	0	1516	Unknown	Unknown	13621	0	2147	Angar_TRINITY_DN42657_c0_g1_i1	6.3442	0
1518	0.000479279	0	1517	Unknown	Unknown	7789	0	2146	Angar_TRINITY_DN2673_c0_g1_i1	3.62954	0
1519	0.00108569	0	1518	LTR	LTR/Gypsy	17644	0	2146	Angar_TRINITY_DN52008_c0_g1_i4	8.22181	0
1520	0.00082091	0	1519	Unknown	Unknown	13341	0	2145	Angar_TRINITY_DN41377_c1_g1_i1	6.21958	0
1521	0.0019888	0	1520	LINE	LINE/L2	32321	0	2142	Angar_TRINITY_DN52853_c0_g1_i7	15.0892	0
1522	0.00298188	0.00593628	1521	DNA	DNA/PiggyBac	48460	38920	2140	Locus_TRINITY_DN12406_c1_g1_i1	22.6449	18.1869
1523	0.00796702	0	1522	Unknown	Unknown	129476	0	2140	Angar_TRINITY_DN55549_c11_g2_i2	60.5028	0
1524	0.00150085	0	1523	Unknown	Unknown	24391	0	2138	Angar_TRINITY_DN44889_c7_g1_i8	11.4083	0
1525	0.0019781	0	1524	LINE	LINE/R1	32147	0	2136	Angar_TRINITY_DN51363_c0_g1_i3	15.0501	0
1526	0.000457004	0.00980631	1525	LINE	LINE/L1-Tx1	7427	64293	2135	Locus_TRINITY_DN13188_c0_g1_i1	3.47869	30.1138
1527	0.00151635	0	1526	LTR	LTR/Gypsy	24643	0	2135	Angar_TRINITY_DN53571_c1_g2_i3	11.5424	0
1528	0.00340215	0.0425241	1527	LINE	LINE/Penelope	55290	278800	2134	Locus_TRINITY_DN12996_c8_g1_i1	25.9091	130.647
1529	0.00434526	0	1528	Unknown	Unknown	70617	0	2134	Angar_TRINITY_DN55192_c1_g2_i2	33.0914	0
1530	0.000837031	0	1529	Unknown	Unknown	13603	0	2134	Angar_TRINITY_DN49441_c0_g1_i2	6.37441	0
1531	0.0021387	0	1530	LINE	LINE/I-Jockey	34757	0	2134	Angar_TRINITY_DN54762_c2_g2_i2	16.2873	0
1532	0.0227969	0	1531	LTR	LTR/Gypsy	370484	0	2134	Angar_TRINITY_DN55449_c35_g3_i1	173.61	0
1533	0.00325176	0.00240044	1532	Unknown	Unknown	52846	15738	2133	Locus_TRINITY_DN10314_c0_g1_i1	24.7754	7.37834
1534	0.00113577	0.00482788	1533	DNA	DNA/PiggyBac	18458	31653	2132	Angar_TRINITY_DN50061_c0_g1_i1	8.6576	14.8466
1535	0	0.00677807	1534	LINE	LINE/L1-Tx1	0	44439	2130	Locus_TRINITY_DN13062_c1_g2_i1	0	20.8634
1536	0	0.0058922	1535	LINE	LINE/Penelope	0	38631	2130	Locus_TRINITY_DN13109_c6_g1_i2	0	18.1366
1537	0.00205803	0	1536	Unknown	Unknown	33446	0	2130	Angar_TRINITY_DN52980_c0_g1_i5	15.7023	0
1538	0.00921245	0	1537	LINE	LINE/Penelope	149716	0	2129	Angar_TRINITY_DN55290_c5_g1_i1	70.3222	0
1539	0.00168335	0	1538	Unknown	Unknown	27357	0	2127	Angar_TRINITY_DN53481_c0_g1_i4	12.8618	0
1540	0.00138067	0.000496927	1539	LINE	LINE/I	22438	3258	2126	Angar_TRINITY_DN49205_c0_g1_i1	10.5541	1.53246
1541	0.000378242	0	1540	Unknown	Unknown	6147	0	2125	Angar_TRINITY_DN52648_c0_g1_i2	2.89271	0
1542	0.00308101	0	1541	DNA	DNA/hAT-Charlie	50071	0	2124	Angar_TRINITY_DN54671_c0_g2_i2	23.5739	0
1543	0.00218189	0	1542	Unknown	Unknown	35459	0	2123	Angar_TRINITY_DN55308_c3_g2_i11	16.7023	0
1544	0.000440452	0.00338301	1543	LINE	LINE/L1-Tx1	7158	22180	2122	Locus_TRINITY_DN12202_c0_g1_i3	3.37323	10.4524
1545	0.0023292	0	1544	LTR	LTR/Gypsy	37853	0	2120	Angar_TRINITY_DN54954_c1_g1_i1	17.8552	0
1546	0	0.00253817	1545	Unknown	Unknown	0	16641	2119	Locus_TRINITY_DN11637_c0_g1_i1	0	7.85323
1547	0.00105652	0	1546	LTR	LTR/Gypsy	17170	0	2119	Angar_TRINITY_DN48914_c0_g1_i1	8.10288	0
1548	0.00162637	0	1547	Unknown	Unknown	26431	0	2118	Angar_TRINITY_DN47941_c2_g1_i2	12.4792	0
1549	0	0.0021866	1548	LTR	LTR/Gypsy	0	14336	2117	Locus_TRINITY_DN11803_c0_g1_i1	0	6.77185
1550	0	0.000747831	1549	Unknown	Unknown	0	4903	2117	Locus_TRINITY_DN12050_c0_g1_i4	0	2.31601
1551	0.0034707	0	1550	Unknown	Unknown	56404	0	2117	Angar_TRINITY_DN51652_c0_g2_i1	26.6434	0
1552	0.000709904	0	1551	LINE	LINE/L2	11537	0	2115	Angar_TRINITY_DN49505_c0_g2_i1	5.45485	0
1553	0.0201731	0	1552	LTR	LTR/Gypsy	327843	0	2115	Angar_TRINITY_DN55318_c10_g2_i1	155.009	0
1554	0.00164853	0	1553	DNA	DNA/hAT-Tip100	26791	0	2112	Angar_TRINITY_DN53875_c0_g1_i8	12.6851	0
1555	0.00114697	0	1554	Unknown	Unknown	18640	0	2112	Angar_TRINITY_DN55153_c0_g2_i3	8.82576	0
1556	0.00517436	0	1555	LTR	LTR/Gypsy	84091	0	2112	Angar_TRINITY_DN55551_c0_g1_i1	39.8158	0
1557	0.0102714	0	1556	LINE	LINE/I-Jockey	166926	0	2112	Angar_TRINITY_DN55460_c4_g2_i1	79.0369	0
1558	0.00227924	0	1557	LINE	LINE/RTE-BovB	37041	0	2112	Angar_TRINITY_DN55040_c0_g1_i4	17.5384	0
1559	0.0085095	0	1558	Unknown	Unknown	138292	0	2111	Angar_TRINITY_DN47540_c0_g1_i4	65.5102	0
1560	0.000937206	0.000715649	1559	Unknown	Unknown	15231	4692	2110	Angar_TRINITY_DN44324_c0_g2_i6	7.21848	2.2237
1561	0.00382076	0	1560	LTR	LTR/Gypsy	62093	0	2110	Angar_TRINITY_DN55346_c4_g1_i1	29.428	0
1562	0.00186174	0	1561	LINE	LINE/RTE-BovB	30256	0	2110	Angar_TRINITY_DN53060_c0_g1_i5	14.3393	0
1563	0.000288158	0.00371674	1562	Unknown	Unknown	4683	24368	2109	Locus_TRINITY_DN11991_c0_g1_i6	2.22048	11.5543
1564	0.00175621	0.00314705	1563	DNA	DNA/Academ-1	28541	20633	2108	Locus_TRINITY_DN11261_c1_g1_i2	13.5394	9.78795
1565	0.00302914	0	1564	Unknown	Unknown	49228	0	2107	Angar_TRINITY_DN55534_c5_g2_i2	23.364	0
1566	0.00815673	0.01826	1565	Unknown	Unknown	132559	119718	2106	Angar_TRINITY_DN55483_c4_g1_i4	62.9435	56.8462
1567	0.000475403	0	1566	Unknown	Unknown	7726	0	2104	Angar_TRINITY_DN17982_c0_g1_i1	3.67205	0
1568	0.00174249	0	1567	Unknown	Unknown	28318	0	2103	Angar_TRINITY_DN49640_c0_g1_i3	13.4655	0
1569	0.000973326	0	1568	Unknown	Unknown	15818	0	2101	Angar_TRINITY_DN49538_c0_g2_i1	7.5288	0
1570	0.00341864	0	1569	Unknown	Unknown	55558	0	2101	Angar_TRINITY_DN54604_c2_g2_i1	26.4436	0
1571	0	0.00423075	1570	Unknown	Unknown	0	27738	2097	Locus_TRINITY_DN12846_c2_g1_i18	0	13.2275
1572	0.00118851	0	1571	Unknown	Unknown	19315	0	2097	Angar_TRINITY_DN49720_c0_g3_i1	9.21078	0
1573	0.000780236	0	1572	DNA	DNA/Sola-1	12680	0	2096	Angar_TRINITY_DN48960_c0_g1_i1	6.04962	0
1574	0.0022737	0	1573	LINE	LINE/Penelope	36951	0	2095	Angar_TRINITY_DN54404_c0_g1_i2	17.6377	0
1575	0.0224224	0	1574	LTR	LTR/Gypsy	364398	0	2094	Angar_TRINITY_DN55585_c41_g1_i2	174.02	0
1576	0.00116223	0.000440798	1575	Unknown	Unknown	18888	2890	2093	Angar_TRINITY_DN48605_c0_g1_i2	9.02437	1.38079
1577	0.0019637	0	1576	Unknown	Unknown	31913	0	2093	Angar_TRINITY_DN52974_c2_g1_i5	15.2475	0
1578	0.0007523	0	1577	Unknown	Unknown	12226	0	2093	Angar_TRINITY_DN44439_c1_g1_i1	5.84138	0
1579	0.00116759	0	1578	Unknown	Unknown	18975	0	2093	Angar_TRINITY_DN52559_c2_g1_i6	9.06593	0
1580	0.00157813	0	1579	LINE	LINE/CR1	25647	0	2090	Angar_TRINITY_DN53339_c0_g2_i1	12.2713	0
1581	0.00637314	0.00458293	1580	LINE	LINE/Penelope	103573	30047	2088	Angar_TRINITY_DN53826_c6_g2_i1	49.6039	14.3903
1582	0.00105529	0	1581	Unknown	Unknown	17150	0	2088	Angar_TRINITY_DN41403_c1_g1_i1	8.2136	0
1583	0.000474049	0	1582	DNA	DNA/PiggyBac	7704	0	2088	Angar_TRINITY_DN38313_c0_g1_i1	3.68966	0
1584	0.00038698	0.00418529	1583	DNA	DNA/TcMar-m44	6289	27440	2087	Locus_TRINITY_DN12194_c0_g1_i3	3.01342	13.1481
1585	0.0017316	0	1584	Unknown	Unknown	28141	0	2087	Angar_TRINITY_DN51900_c2_g1_i2	13.4839	0
1586	0.00184728	0	1585	LTR	LTR/Gypsy	30021	0	2087	Angar_TRINITY_DN53436_c0_g1_i6	14.3848	0
1587	0.00172113	0.00250919	1586	LINE	LINE/Penelope	27971	16451	2084	Angar_TRINITY_DN48674_c0_g1_i2	13.4218	7.89395
1588	0	0.0132326	1587	LTR	LTR/NA	0	86757	2083	Locus_TRINITY_DN12617_c2_g1_i3	0	41.65
1589	0.000453743	0	1588	Unknown	Unknown	7374	0	2083	Angar_TRINITY_DN5173_c0_g1_i1	3.54009	0
1590	0.00462948	0	1589	LINE	LINE/Penelope	75236	0	2083	Angar_TRINITY_DN55296_c5_g2_i3	36.1191	0
1591	0.00486731	0	1590	LINE	LINE/I-Jockey	79101	0	2080	Angar_TRINITY_DN54190_c0_g2_i1	38.0293	0
1592	0.00312685	0.00373839	1591	DNA	DNA/TcMar-Tc4	50816	24510	2079	Angar_TRINITY_DN54493_c0_g1_i3	24.4425	11.7893
1593	0.0024119	0.00868921	1592	LINE	LINE/I-Jockey	39197	56969	2079	Angar_TRINITY_DN53928_c0_g1_i1	18.8538	27.4021
1594	0.000994678	0	1593	Unknown	Unknown	16165	0	2078	Angar_TRINITY_DN44236_c0_g2_i4	7.77911	0
1595	0.00176728	0.00118268	1594	DNA	DNA/Kolobok-Hydra	28721	7754	2077	Angar_TRINITY_DN51679_c0_g1_i4	13.8281	3.73327
1596	0.00638477	0.00132239	1595	LINE	LINE/I-Jockey	103762	8670	2077	Angar_TRINITY_DN55197_c5_g2_i2	49.9576	4.17429
1597	0.000766391	0	1596	Unknown	Unknown	12455	0	2075	Angar_TRINITY_DN46628_c0_g1_i3	6.00241	0
1598	0.00157924	0.00937603	1597	LINE	LINE/I	25665	61472	2074	Locus_TRINITY_DN11961_c0_g1_i6	12.3746	29.6393
1599	0.0012904	0	1598	Unknown	Unknown	20971	0	2073	Angar_TRINITY_DN45221_c0_g1_i1	10.1163	0
1600	0.000892288	0	1599	Unknown	Unknown	14501	0	2073	Angar_TRINITY_DN46356_c0_g1_i3	6.99518	0
1601	0.00142147	0	1600	LTR	LTR/Gypsy	23101	0	2073	Angar_TRINITY_DN55361_c0_g2_i1	11.1438	0
1602	0.00286891	0	1601	LINE	LINE/Penelope	46624	0	2073	Angar_TRINITY_DN55260_c7_g1_i1	22.4911	0
1603	0.000993694	0	1602	LINE	LINE/I-Jockey	16149	0	2072	Angar_TRINITY_DN39524_c0_g1_i1	7.79392	0
1604	0.00159991	0	1603	Unknown	Unknown	26001	0	2072	Angar_TRINITY_DN51510_c0_g1_i1	12.5487	0
1605	0.00933379	0	1604	Unknown	Unknown	151688	0	2072	Angar_TRINITY_DN55004_c9_g2_i1	73.2085	0
1606	0.00103357	0	1605	LTR	LTR/Gypsy	16797	0	2071	Angar_TRINITY_DN48877_c0_g1_i1	8.11057	0
1607	0.00129188	0	1606	LINE	LINE/Penelope	20995	0	2071	Angar_TRINITY_DN38256_c1_g1_i3	10.1376	0
1608	0	0.00415921	1607	Unknown	Unknown	0	27269	2070	Locus_TRINITY_DN12801_c0_g1_i4	0	13.1734
1609	0	0.0044603	1608	LINE	LINE/L2	0	29243	2069	Locus_TRINITY_DN11900_c0_g1_i2	0	14.1339
1610	0.00190838	0.0049859	1609	LTR	LTR/Copia	31014	32689	2068	Locus_TRINITY_DN12992_c0_g1_i3	14.9971	15.8071
1611	0.0108711	0.0166309	1610	LINE	LINE/Penelope	176672	109037	2064	Angar_TRINITY_DN54848_c3_g1_i2	85.5969	52.828
1612	0	0.00106203	1611	LTR	LTR/Gypsy	0	6963	2063	Locus_TRINITY_DN10542_c0_g1_i1	0	3.37518
1613	0.00967339	0.000340741	1612	LINE	LINE/I-Jockey	157207	2234	2062	Angar_TRINITY_DN54366_c5_g1_i1	76.2401	1.08341
1614	0.000687322	0	1613	LINE	LINE/I-Jockey	11170	0	2062	Angar_TRINITY_DN14005_c0_g1_i1	5.41707	0
1615	0.00299068	0	1614	Unknown	Unknown	48603	0	2062	Angar_TRINITY_DN52857_c0_g1_i2	23.5708	0
1616	0.00360521	0	1615	Unknown	Unknown	58590	0	2060	Angar_TRINITY_DN53496_c0_g1_i3	28.4417	0
1617	0.00157303	0	1616	Unknown	Unknown	25564	0	2059	Angar_TRINITY_DN48656_c0_g1_i4	12.4157	0
1618	0	0.00411193	1617	LINE	LINE/I-Jockey	0	26959	2057	Locus_TRINITY_DN11077_c0_g1_i1	0	13.106
1619	0.000891365	0	1618	Unknown	Unknown	14486	0	2057	Angar_TRINITY_DN54175_c2_g2_i1	7.04229	0
1620	0.0208637	0	1619	LINE	LINE/I	339066	0	2057	Angar_TRINITY_DN54824_c12_g1_i3	164.835	0
1621	0.00122186	0	1620	DNA	DNA/hAT-Charlie	19857	0	2055	Angar_TRINITY_DN44812_c0_g1_i2	9.66277	0
1622	0.000301142	0.00150131	1621	LTR	LTR/Copia	4894	9843	2054	Locus_TRINITY_DN11034_c0_g1_i1	2.38267	4.79211
1623	0.0013037	0	1622	LTR	LTR/Gypsy	21187	0	2054	Angar_TRINITY_DN52396_c0_g1_i2	10.315	0
1624	0	0.00484985	1623	LINE	LINE/I	0	31797	2053	Locus_TRINITY_DN11456_c2_g1_i9	0	15.4881
1625	0.00397619	0	1624	LINE	LINE/Penelope	64619	0	2053	Angar_TRINITY_DN53806_c0_g1_i1	31.4754	0
1626	0.00337477	0	1625	LTR	LTR/Copia	54845	0	2053	Angar_TRINITY_DN54308_c0_g1_i4	26.7146	0
1627	0.00153857	0	1626	LINE	LINE/CR1	25004	0	2050	Angar_TRINITY_DN50983_c3_g1_i2	12.1971	0
1628	0.00115583	0	1627	Unknown	Unknown	18784	0	2050	Angar_TRINITY_DN51533_c0_g1_i3	9.16293	0
1629	0.00729693	0.00517823	1628	LINE	LINE/I	118586	33950	2049	Angar_TRINITY_DN55439_c7_g1_i9	57.8751	16.5691
1630	1.23708	2.10615	1629	LINE	LINE/RTE-BovB	20104386	13808495	2048	Locus_TRINITY_DN12582_c336_g1_i1	9816.59	6742.43
1631	0.000896103	0	1630	LTR	LTR/Gypsy	14563	0	2048	Angar_TRINITY_DN55595_c14_g1_i2	7.11084	0
1632	0.0332194	0	1631	Unknown	Unknown	539864	0	2047	Angar_TRINITY_DN55610_c54_g2_i2	263.734	0
1633	0.000779683	0	1632	LTR	LTR/Gypsy	12671	0	2046	Angar_TRINITY_DN46468_c4_g1_i2	6.19306	0
1634	0.000748916	0.00967346	1633	DNA	DNA/hAT-hAT19	12171	63422	2045	Locus_TRINITY_DN12828_c0_g1_i11	5.95159	31.0132
1635	0	0	1634	Unknown	Unknown	0	0	2043	Locus_TRINITY_DN12227_c0_g1_i4	0	0
1636	0.000593607	0	1635	LINE	LINE/L1-Tx1	9647	0	2043	Angar_TRINITY_DN36676_c0_g1_i1	4.72198	0
1637	0.0109427	0.000186996	1636	DNA	DNA/TcMar-Tc1	177835	1226	2042	Angar_TRINITY_DN54930_c18_g4_i1	87.0886	0.600392
1638	0.00707018	0	1637	LINE	LINE/Penelope	114901	0	2041	Angar_TRINITY_DN54371_c4_g2_i1	56.2964	0
1639	0.00111227	0	1638	LINE	LINE/L2	18076	0	2040	Angar_TRINITY_DN47719_c1_g1_i3	8.86078	0
1640	0.00225893	0.000804266	1639	DNA	DNA/TcMar-Tigger	36711	5273	2040	Angar_TRINITY_DN51668_c0_g1_i3	17.9956	2.5848
1641	0.00165431	0.00585194	1640	DNA	DNA/PiggyBac	26885	38367	2039	Angar_TRINITY_DN54212_c0_g1_i4	13.1854	18.8166
1642	0.00192684	0	1641	LINE	LINE/L2	31314	0	2039	Angar_TRINITY_DN50239_c0_g1_i1	15.3575	0
1643	0.00823217	0	1642	LTR	LTR/Gypsy	133785	0	2039	Angar_TRINITY_DN54630_c6_g2_i2	65.613	0
1644	0.00110033	0	1643	Unknown	Unknown	17882	0	2038	Angar_TRINITY_DN53722_c1_g2_i2	8.77429	0
1645	0.001559	0	1644	LTR	LTR/Copia	25336	0	2038	Angar_TRINITY_DN52715_c0_g1_i1	12.4318	0
1646	0.000750331	0	1645	Unknown	Unknown	12194	0	2038	Angar_TRINITY_DN47804_c1_g2_i1	5.98332	0
1647	0.00321503	0	1646	Unknown	Unknown	52249	0	2037	Angar_TRINITY_DN24001_c0_g1_i1	25.65	0
1648	0.000789097	0	1647	Unknown	Unknown	12824	0	2037	Angar_TRINITY_DN48063_c0_g1_i1	6.29553	0
1649	0.000914685	0.0173028	1648	Unknown	Unknown	14865	113442	2036	Locus_TRINITY_DN12495_c0_g1_i8	7.30108	55.7181
1650	0	0.00204247	1649	LINE	LINE/I	0	13391	2035	Locus_TRINITY_DN12420_c1_g2_i2	0	6.58034
1651	0.00101898	0	1650	LTR	LTR/Gypsy	16560	0	2035	Angar_TRINITY_DN53770_c0_g1_i3	8.13759	0
1652	0.0014043	0.00285482	1651	RC	RC/Helitron	22822	18717	2035	Angar_TRINITY_DN48264_c1_g1_i3	11.2147	9.19754
1653	0.000667754	0	1652	LINE	LINE/I-Jockey	10852	0	2035	Angar_TRINITY_DN38391_c0_g1_i1	5.33268	0
1654	0.00193459	0	1653	DNA	DNA/hAT-Tip100	31440	0	2034	Angar_TRINITY_DN43831_c0_g2_i5	15.4572	0
1655	0.000945021	0	1654	LINE	LINE/L2	15358	0	2034	Angar_TRINITY_DN51966_c0_g1_i4	7.55064	0
1656	0.00126985	0	1655	LTR	LTR/Gypsy	20637	0	2031	Angar_TRINITY_DN46250_c1_g1_i2	10.161	0
1657	0.00149851	0	1656	LINE	LINE/L2	24353	0	2030	Angar_TRINITY_DN51341_c0_g1_i5	11.9966	0
1658	0.00255853	0	1657	DNA	DNA/TcMar-m44	41580	0	2030	Angar_TRINITY_DN54369_c0_g2_i1	20.4828	0
1659	0.00167185	0	1658	Unknown	Unknown	27170	0	2028	Angar_TRINITY_DN52335_c0_g1_i1	13.3974	0
1660	0.000508261	0	1659	Unknown	Unknown	8260	0	2028	Angar_TRINITY_DN41593_c0_g1_i1	4.07298	0
1661	0.00111953	0	1660	Unknown	Unknown	18194	0	2028	Angar_TRINITY_DN50695_c0_g1_i3	8.9714	0
1662	0.000508261	0	1661	LINE	LINE/L1-Tx1	8260	0	2027	Angar_TRINITY_DN42427_c0_g1_i1	4.07499	0
1663	0	0.00204628	1662	LINE	LINE/I	0	13416	2026	Locus_TRINITY_DN11801_c0_g1_i6	0	6.62192
1664	0.000910624	0	1663	LTR	LTR/Gypsy	14799	0	2026	Angar_TRINITY_DN50572_c0_g1_i2	7.30454	0
1665	0.00184531	0	1664	Unknown	Unknown	29989	0	2026	Angar_TRINITY_DN54371_c4_g2_i2	14.8021	0
1666	0.00185509	0	1665	Unknown	Unknown	30148	0	2025	Angar_TRINITY_DN54574_c0_g2_i1	14.8879	0
1667	0.00124327	0	1666	Unknown	Unknown	20205	0	2024	Angar_TRINITY_DN50771_c0_g1_i3	9.98271	0
1668	0.00557303	0	1667	LTR	LTR/Gypsy	90570	0	2024	Angar_TRINITY_DN55489_c6_g2_i2	44.748	0
1669	0.00390155	0.00776094	1668	LTR	LTR/Gypsy	63406	50883	2023	Locus_TRINITY_DN13168_c0_g2_i1	31.3426	25.1522
1670	0.00170341	0.00552584	1669	RC	RC/Helitron	27683	36229	2023	Angar_TRINITY_DN51369_c0_g2_i3	13.6841	17.9086
1671	0.00237984	0.000833703	1670	DNA	DNA/Sola-2	38676	5466	2023	Angar_TRINITY_DN54502_c1_g1_i4	19.1181	2.70193
1672	0.00100772	0.00139988	1671	LTR	LTR/Gypsy	16377	9178	2022	Angar_TRINITY_DN53728_c0_g2_i2	8.09941	4.53907
1673	0.00272111	0	1672	LINE	LINE/RTE-BovB	44222	0	2022	Angar_TRINITY_DN54862_c2_g1_i1	21.8704	0
1674	0.00157702	0.000652198	1673	DNA	DNA/Sola-1	25629	4276	2022	Angar_TRINITY_DN50540_c0_g1_i1	12.6751	2.11474
1675	0.00193428	0	1674	Unknown	Unknown	31435	0	2022	Angar_TRINITY_DN52022_c2_g1_i2	15.5465	0
1676	0	0.00124567	1675	LTR	LTR/Gypsy	0	8167	2021	Locus_TRINITY_DN10868_c0_g1_i2	0	4.04107
1677	0.00316223	0	1676	Unknown	Unknown	51391	0	2021	Angar_TRINITY_DN53231_c1_g1_i3	25.4285	0
1678	0.00293998	0	1677	LTR	LTR/Gypsy	47779	0	2021	Angar_TRINITY_DN54345_c0_g2_i1	23.6413	0
1679	0.00153998	0	1678	Unknown	Unknown	25027	0	2020	Angar_TRINITY_DN47065_c0_g1_i5	12.3896	0
1680	0.0285115	0	1679	Unknown	Unknown	463354	0	2020	Angar_TRINITY_DN45306_c0_g1_i1	229.383	0
1681	0.0031583	0	1680	DNA	DNA/PiggyBac	51327	0	2019	Angar_TRINITY_DN50393_c2_g1_i3	25.422	0
1682	0.0104488	0.0021712	1681	LINE	LINE/I	169808	14235	2018	Angar_TRINITY_DN49129_c1_g1_i2	84.1467	7.05401
1683	0.000997693	0.0027331	1682	Unknown	Unknown	16214	17919	2017	Locus_TRINITY_DN11292_c1_g1_i1	8.03867	8.88399
1684	0.0012098	0.0161726	1683	Unknown	Unknown	19661	106032	2015	Locus_TRINITY_DN10834_c0_g1_i4	9.75732	52.6213
1685	0.00452186	0.0010085	1684	Unknown	Unknown	73487	6612	2014	Angar_TRINITY_DN53206_c0_g1_i3	36.4881	3.28302
1686	0.000772668	0	1685	Unknown	Unknown	12557	0	2014	Angar_TRINITY_DN51520_c0_g1_i3	6.23486	0
1687	0.00076553	0	1686	Unknown	Unknown	12441	0	2014	Angar_TRINITY_DN46039_c1_g1_i4	6.17726	0
1688	0.000728795	0	1687	DNA	DNA/CMC-Chapaev-3	11844	0	2013	Angar_TRINITY_DN45000_c1_g2_i1	5.88376	0
1689	0.000653848	0	1688	Unknown	Unknown	10626	0	2012	Angar_TRINITY_DN49735_c0_g1_i1	5.28131	0
1690	0	0.0005587	1689	LINE	LINE/L2	0	3663	2011	Locus_TRINITY_DN11498_c1_g1_i5	0	1.82148
1691	0.00344233	0	1690	LINE	LINE/R1	55943	0	2011	Angar_TRINITY_DN55607_c12_g1_i3	27.8185	0
1692	0.00126788	0	1691	Unknown	Unknown	20605	0	2011	Angar_TRINITY_DN43543_c0_g1_i1	10.2461	0
1693	0.00236348	0	1692	LTR	LTR/Gypsy	38410	0	2010	Angar_TRINITY_DN53678_c2_g1_i3	19.1095	0
1694	0.000960097	0	1693	LINE	LINE/I-Jockey	15603	0	2010	Angar_TRINITY_DN20979_c0_g1_i1	7.76269	0
1695	0.00248556	0	1694	Unknown	Unknown	40394	0	2009	Angar_TRINITY_DN51385_c1_g2_i1	20.1065	0
1696	0.00316125	0.00354697	1695	LINE	LINE/Penelope	51375	23255	2009	Angar_TRINITY_DN54095_c1_g1_i2	25.5724	11.5754
1697	0.00180211	0	1696	LTR	LTR/Gypsy	29287	0	2007	Angar_TRINITY_DN54561_c0_g1_i2	14.5924	0
1698	0.000977387	0	1697	Unknown	Unknown	15884	0	2007	Angar_TRINITY_DN50799_c1_g1_i9	7.9143	0
1699	0.00326407	0	1698	Unknown	Unknown	53046	0	2007	Angar_TRINITY_DN51068_c0_g2_i2	26.4305	0
1700	0.000782082	0	1699	LTR	LTR/Gypsy	12710	0	2007	Angar_TRINITY_DN48594_c0_g3_i2	6.33284	0
1701	0.00169314	0	1700	Unknown	Unknown	27516	0	2006	Angar_TRINITY_DN51146_c4_g1_i11	13.7168	0
1702	0.00202301	0	1701	Unknown	Unknown	32877	0	2006	Angar_TRINITY_DN50255_c0_g1_i11	16.3893	0
1703	0.00115596	0	1702	LINE	LINE/L2	18786	0	2005	Angar_TRINITY_DN52358_c0_g1_i4	9.36958	0
1704	0.00497634	0	1703	Unknown	Unknown	80873	0	2004	Angar_TRINITY_DN52727_c0_g1_i6	40.3558	0
1705	0.00132948	0	1704	Unknown	Unknown	21606	0	2003	Angar_TRINITY_DN13284_c0_g1_i1	10.7868	0
1706	0.00139384	0	1705	LTR	LTR/Gypsy	22652	0	2002	Angar_TRINITY_DN51392_c0_g1_i1	11.3147	0
1707	0.00167394	0	1706	DNA	DNA/Academ-1	27204	0	2000	Angar_TRINITY_DN51744_c2_g2_i7	13.602	0
1708	0.00176944	0.00282645	1707	Unknown	Unknown	28756	18531	2000	Angar_TRINITY_DN52151_c0_g1_i5	14.378	9.2655
1709	0	0.00355552	1708	Unknown	Unknown	0	23311	1999	Locus_TRINITY_DN13044_c0_g1_i1	0	11.6613
1710	0.0014035	0.00090295	1709	DNA	DNA/P	22809	5920	1999	Locus_TRINITY_DN2143_c0_g1_i1	11.4102	2.96148
1711	0	0.00105288	1710	Unknown	Unknown	0	6903	1999	Locus_TRINITY_DN11558_c1_g1_i2	0	3.45323
1712	0.000946559	0	1711	LINE	LINE/L2	15383	0	1999	Angar_TRINITY_DN51268_c2_g3_i1	7.69535	0
1713	0.00232508	0.000427071	1712	LINE	LINE/Penelope	37786	2800	1999	Angar_TRINITY_DN55042_c4_g3_i1	18.9025	1.4007
1714	0.0501282	0	1713	Unknown	Unknown	814657	0	1997	Angar_TRINITY_DN54849_c18_g2_i2	407.94	0
1715	0.00147974	0	1714	Unknown	Unknown	24048	0	1996	Angar_TRINITY_DN48581_c1_g1_i2	12.0481	0
1716	0.0200191	0	1715	Unknown	Unknown	325341	0	1995	Angar_TRINITY_DN48107_c1_g1_i8	163.078	0
1717	0.00208141	0.00133124	1716	LINE	LINE/L2	33826	8728	1994	Angar_TRINITY_DN53303_c0_g1_i4	16.9639	4.37713
1718	0.00597564	0	1717	LINE	LINE/RTE-BovB	97113	0	1993	Angar_TRINITY_DN54878_c9_g3_i1	48.727	0
1719	0.00160865	0	1718	DNA	DNA/NA	26143	0	1993	Angar_TRINITY_DN52197_c0_g1_i5	13.1174	0
1720	0.0040995	0	1719	Unknown	Unknown	66623	0	1992	Angar_TRINITY_DN51068_c0_g1_i1	33.4453	0
1721	0	0.0094709	1720	Unknown	Unknown	0	62094	1990	Locus_TRINITY_DN12954_c0_g2_i14	0	31.203
1722	0.0027779	0.00379925	1721	DNA	DNA/hAT-Tag1	45145	24909	1990	Angar_TRINITY_DN54494_c0_g1_i1	22.6859	12.5171
1723	0.00147925	0	1722	Unknown	Unknown	24040	0	1989	Angar_TRINITY_DN42324_c1_g2_i2	12.0865	0
1724	0.00132148	0.00277901	1723	LINE	LINE/L1-Tx1	21476	18220	1988	Locus_TRINITY_DN12515_c0_g1_i1	10.8028	9.16499
1725	0.00716587	0	1724	LTR	LTR/Gypsy	116456	0	1986	Angar_TRINITY_DN55167_c6_g1_i1	58.6385	0
1726	0.00084743	0	1725	DNA	DNA/CMC-Chapaev-3	13772	0	1986	Angar_TRINITY_DN55328_c5_g1_i2	6.93454	0
1727	0.00374741	0	1726	Unknown	Unknown	60901	0	1983	Angar_TRINITY_DN44928_c0_g1_i1	30.7115	0
1728	0.00033037	0	1727	LINE	LINE/R1	5369	0	1983	Angar_TRINITY_DN8017_c0_g1_i1	2.70751	0
1729	0.000647756	0	1728	Unknown	Unknown	10527	0	1983	Angar_TRINITY_DN48250_c0_g1_i1	5.30862	0
1730	0.00316211	0	1729	Unknown	Unknown	51389	0	1982	Angar_TRINITY_DN45348_c0_g1_i1	25.9279	0
1731	0.000583946	0	1730	Unknown	Unknown	9490	0	1981	Angar_TRINITY_DN26001_c0_g1_i1	4.79051	0
1732	0.00126222	0	1731	DNA	DNA/TcMar-Mariner	20513	0	1980	Angar_TRINITY_DN51610_c0_g3_i1	10.3601	0
1733	0.000502785	0	1732	Unknown	Unknown	8171	0	1980	Angar_TRINITY_DN44646_c0_g1_i5	4.12677	0
1734	0.00573147	0	1733	Unknown	Unknown	93145	0	1980	Angar_TRINITY_DN55539_c8_g1_i3	47.0429	0
1735	0.00105443	0	1734	Unknown	Unknown	17136	0	1980	Angar_TRINITY_DN30086_c0_g1_i2	8.65455	0
1736	0	0.00630356	1735	LTR	LTR/unknown	0	41328	1979	Locus_TRINITY_DN11816_c0_g1_i2	0	20.8833
1737	0.000295481	0.0028751	1736	LTR	LTR/Gypsy	4802	18850	1979	Locus_TRINITY_DN10551_c0_g1_i1	2.42648	9.52501
1738	0.0178505	0	1737	LINE	LINE/Penelope	290098	0	1978	Angar_TRINITY_DN53167_c6_g1_i2	146.662	0
1739	0.00909135	0.00755793	1738	LINE	LINE/Penelope	147748	49552	1977	Angar_TRINITY_DN54497_c6_g1_i1	74.7334	25.0642
1740	0.00070092	0.00459818	1739	LTR	LTR/Gypsy	11391	30147	1975	Angar_TRINITY_DN45169_c0_g1_i2	5.76759	15.2643
1741	0.00190493	0	1740	LINE	LINE/RTE-BovB	30958	0	1974	Angar_TRINITY_DN54438_c1_g2_i4	15.6829	0
1742	0.000529736	0.00318442	1741	Unknown	Unknown	8609	20878	1972	Locus_TRINITY_DN12174_c2_g1_i2	4.36562	10.5872
1743	0.00331902	0	1742	Unknown	Unknown	53939	0	1972	Angar_TRINITY_DN48717_c0_g1_i4	27.3524	0
1744	0.000871305	0	1743	Unknown	Unknown	14160	0	1972	Angar_TRINITY_DN40561_c0_g1_i1	7.18053	0
1745	0.0648379	0	1744	LTR	LTR/Gypsy	1053712	0	1972	Angar_TRINITY_DN55238_c30_g1_i1	534.337	0
1746	0.00579504	0	1745	LTR	LTR/Gypsy	94178	0	1971	Angar_TRINITY_DN55234_c4_g1_i3	47.7818	0
1747	0	0.00186844	1746	LTR	LTR/Copia	0	12250	1968	Locus_TRINITY_DN11528_c0_g1_i1	0	6.22459
1748	0.0008398	0.00541358	1747	DNA	DNA/Academ-1	13648	35493	1968	Locus_TRINITY_DN10186_c1_g1_i1	6.93496	18.0351
1749	0.000698521	0	1748	Unknown	Unknown	11352	0	1968	Angar_TRINITY_DN45998_c0_g1_i2	5.76829	0
1750	0.00177953	0	1749	LTR	LTR/Copia	28920	0	1968	Angar_TRINITY_DN50896_c0_g1_i2	14.6951	0
1751	0.00160355	0	1750	LINE	LINE/Penelope	26060	0	1967	Angar_TRINITY_DN52627_c0_g1_i3	13.2486	0
1752	0	0.00185761	1751	Unknown	Unknown	0	12179	1966	Locus_TRINITY_DN11599_c0_g1_i11	0	6.19481
1753	0.000554595	0	1752	Unknown	Unknown	9013	0	1965	Angar_TRINITY_DN45263_c0_g1_i1	4.58677	0
1754	0.00185435	0.00693792	1753	DNA	DNA/TcMar-m44	30136	45487	1965	Angar_TRINITY_DN48143_c0_g1_i1	15.3364	23.1486
1755	0.00533465	0.00286808	1754	LINE	LINE/Penelope	86696	18804	1964	Locus_TRINITY_DN12549_c0_g2_i1	44.1426	9.57434
1756	0.00182377	0	1755	LINE	LINE/L2	29639	0	1963	Angar_TRINITY_DN54578_c3_g2_i3	15.0988	0
1757	0.0030636	0	1756	Unknown	Unknown	49788	0	1963	Angar_TRINITY_DN44453_c0_g1_i1	25.3632	0
1758	0.00346177	0.00736514	1757	LINE	LINE/RTE-BovB	56259	48288	1962	Locus_TRINITY_DN12823_c0_g1_i4	28.6743	24.6116
1759	0.00515122	0.00138325	1758	DNA	DNA/NA	83715	9069	1962	Angar_TRINITY_DN55478_c5_g1_i1	42.6682	4.62232
1760	0.00137384	0	1759	LINE	LINE/I-Jockey	22327	0	1961	Angar_TRINITY_DN51294_c0_g1_i4	11.3855	0
1761	0.00205372	0.000257615	1760	LINE	LINE/L2	33376	1689	1961	Angar_TRINITY_DN54657_c0_g2_i1	17.0199	0.861295
1762	0	0.000878698	1761	LINE	LINE/I-Jockey	0	5761	1960	Locus_TRINITY_DN5541_c0_g1_i1	0	2.93929
1763	0.00183011	0	1762	LTR	LTR/Copia	29742	0	1960	Angar_TRINITY_DN54141_c0_g1_i2	15.1745	0
1764	0.00153604	0.00253314	1763	LTR	LTR/Gypsy	24963	16608	1960	Angar_TRINITY_DN50237_c2_g2_i4	12.7362	8.47347
1765	0	0.00189787	1764	LTR	LTR/Copia	0	12443	1957	Locus_TRINITY_DN10308_c1_g1_i1	0	6.3582
1766	0	0.00866572	1765	LINE	LINE/I	0	56815	1956	Locus_TRINITY_DN12883_c0_g1_i4	0	29.0465
1767	0.00103351	0.00400867	1766	DNA	DNA/TcMar-m44	16796	26282	1956	Locus_TRINITY_DN11738_c1_g1_i2	8.58691	13.4366
1768	0.000254807	0	1767	Unknown	Unknown	4141	0	1956	Angar_TRINITY_DN55621_c0_g1_i1	2.11708	0
1769	0	0.00360616	1768	LTR	LTR/Gypsy	0	23643	1955	Locus_TRINITY_DN11471_c1_g1_i1	0	12.0936
1770	0.00234452	0	1769	Unknown	Unknown	38102	0	1955	Angar_TRINITY_DN50088_c1_g1_i1	19.4895	0
1771	0	0.000906458	1770	Unknown	Unknown	0	5943	1954	Locus_TRINITY_DN9510_c0_g1_i1	0	3.04145
1772	0	0.00216906	1771	DNA	DNA/MULE-MuDR	0	14221	1952	Locus_TRINITY_DN5055_c0_g1_i1	0	7.28535
1773	0.0018239	0.00151671	1772	DNA	DNA/Sola-2	29641	9944	1951	Angar_TRINITY_DN53203_c0_g1_i1	15.1927	5.09687
1774	0	0.00655798	1773	Unknown	Unknown	0	42996	1949	Locus_TRINITY_DN9767_c0_g1_i1	0	22.0605
1775	0.00170132	0	1774	LTR	LTR/unknown	27649	0	1949	Angar_TRINITY_DN53202_c0_g1_i5	14.1862	0
1776	0.00144701	0.00410064	1775	DNA	DNA/TcMar-Tigger	23516	26885	1949	Angar_TRINITY_DN51571_c0_g1_i1	12.0657	13.7943
1777	0.000710212	0.00100026	1776	LINE	LINE/L2	11542	6558	1949	Angar_TRINITY_DN52493_c0_g1_i2	5.92201	3.3648
1778	0.000744732	0	1777	DNA	DNA/hAT-Tip100	12103	0	1948	Angar_TRINITY_DN42967_c1_g2_i2	6.21304	0
1779	0.000885088	0	1778	LTR	LTR/Gypsy	14384	0	1948	Angar_TRINITY_DN49113_c0_g1_i2	7.38398	0
1780	0.00143445	0	1779	LTR	LTR/Gypsy	23312	0	1948	Angar_TRINITY_DN51084_c0_g1_i2	11.9671	0
1781	0.00117731	0	1780	Unknown	Unknown	19133	0	1947	Angar_TRINITY_DN48254_c2_g1_i4	9.82691	0
1782	0.00459595	0	1781	LINE	LINE/Penelope	74691	0	1946	Angar_TRINITY_DN55134_c3_g2_i7	38.3818	0
1783	0.00104458	0	1782	LTR	LTR/Gypsy	16976	0	1946	Angar_TRINITY_DN47435_c0_g1_i1	8.72354	0
1784	0.00112667	0	1783	DNA	DNA/TcMar-Mariner	18310	0	1945	Angar_TRINITY_DN50086_c0_g1_i2	9.41388	0
1785	0.00103806	0	1784	LINE	LINE/I	16870	0	1944	Angar_TRINITY_DN44852_c1_g1_i3	8.67798	0
1786	0	0.00290057	1785	LINE	LINE/L2	0	19017	1943	Locus_TRINITY_DN11943_c0_g1_i2	0	9.78744
1787	0.0014315	0.00461496	1786	DNA	DNA/Sola-1	23264	30257	1943	Locus_TRINITY_DN12466_c0_g1_i1	11.9732	15.5723
1788	0.00228422	0	1787	LTR	LTR/Gypsy	37122	0	1943	Angar_TRINITY_DN54991_c1_g2_i1	19.1055	0
1789	0.0233013	0	1788	Unknown	Unknown	378681	0	1943	Angar_TRINITY_DN55457_c14_g3_i1	194.895	0
1790	0.00158539	0	1789	Unknown	Unknown	25765	0	1942	Angar_TRINITY_DN49682_c1_g1_i5	13.2673	0
1791	0.00368133	0	1790	DNA	DNA/TcMar-Tc1	59827	0	1941	Angar_TRINITY_DN48234_c3_g1_i3	30.8228	0
1792	0.0014734	0	1791	Unknown	Unknown	23945	0	1939	Angar_TRINITY_DN47288_c0_g1_i6	12.3491	0
1793	0.00162182	0	1792	LINE	LINE/Penelope	26357	0	1939	Angar_TRINITY_DN54634_c2_g2_i1	13.5931	0
1794	0.00228558	0.00104236	1793	Unknown	Unknown	37144	6834	1938	Angar_TRINITY_DN53915_c0_g1_i3	19.1662	3.52632
1795	0.00118291	0	1794	Unknown	Unknown	19224	0	1938	Angar_TRINITY_DN50528_c0_g1_i13	9.9195	0
1796	0.0208841	0	1795	DNA	DNA/TcMar-Tc1	339398	0	1938	Angar_TRINITY_DN55559_c35_g1_i4	175.128	0
1797	0.00102354	0	1796	Unknown	Unknown	16634	0	1938	Angar_TRINITY_DN51153_c1_g2_i3	8.58308	0
1798	0	0.0011685	1797	Unknown	Unknown	0	7661	1937	Locus_TRINITY_DN12566_c0_g2_i2	0	3.95509
1799	0.00167972	0.0105268	1798	LINE	LINE/I-Jockey	27298	69017	1937	Locus_TRINITY_DN13192_c1_g2_i1	14.0929	35.6309
1800	0.00540375	0	1799	LTR	LTR/unknown	87819	0	1937	Angar_TRINITY_DN55171_c5_g1_i4	45.3376	0
1801	0.000607391	0	1800	DNA	DNA/TcMar-Fot1	9871	0	1937	Angar_TRINITY_DN52168_c0_g1_i1	5.09602	0
1802	0.000979664	0	1801	LTR	LTR/Gypsy	15921	0	1937	Angar_TRINITY_DN48332_c0_g1_i1	8.21941	0
1803	0.0014699	0	1802	Unknown	Unknown	23888	0	1935	Angar_TRINITY_DN49742_c0_g1_i6	12.3452	0
1804	0.00209187	0.00168922	1803	DNA	DNA/TcMar-Fot1	33996	11075	1934	Angar_TRINITY_DN54213_c0_g2_i5	17.5781	5.72647
1805	0.00177331	0	1804	LINE	LINE/RTE-BovB	28819	0	1934	Angar_TRINITY_DN54032_c0_g2_i2	14.9012	0
1806	0.000460942	0.00326755	1805	DNA	DNA/PiggyBac	7491	21423	1933	Locus_TRINITY_DN11807_c0_g2_i2	3.87532	11.0828
1807	0.00160195	0	1806	Unknown	Unknown	26034	0	1933	Angar_TRINITY_DN54455_c1_g2_i2	13.4682	0
1808	0.00480639	0	1807	LTR	LTR/Gypsy	78111	0	1933	Angar_TRINITY_DN55382_c3_g1_i3	40.4092	0
1809	0.00304895	0.00310114	1808	Unknown	Unknown	49550	20332	1932	Locus_TRINITY_DN11573_c0_g1_i4	25.647	10.5238
1810	0.000729472	0	1809	Unknown	Unknown	11855	0	1932	Angar_TRINITY_DN45638_c0_g1_i4	6.13613	0
1811	0.00207384	0.00408905	1810	LINE	LINE/L2	33703	26809	1928	Angar_TRINITY_DN51990_c1_g1_i8	17.4808	13.9051
1812	0.000613605	0	1811	DNA	DNA/hAT-Tip100	9972	0	1928	Angar_TRINITY_DN39055_c0_g1_i1	5.1722	0
1813	0	0.00143114	1812	Unknown	Unknown	0	9383	1926	Locus_TRINITY_DN43_c0_g1_i1	0	4.87175
1814	0.00392893	0	1813	LTR	LTR/Gypsy	63851	0	1925	Angar_TRINITY_DN46362_c6_g1_i2	33.1694	0
1815	0.00117854	0	1814	LTR	LTR/Gypsy	19153	0	1925	Angar_TRINITY_DN52569_c0_g1_i6	9.94961	0
1816	0	0.0017333	1815	Unknown	Unknown	0	11364	1924	Locus_TRINITY_DN9447_c0_g1_i1	0	5.90644
1817	0	0.00158428	1816	LINE	LINE/I-Jockey	0	10387	1924	Locus_TRINITY_DN10971_c0_g2_i2	0	5.39865
1818	0.00119681	0	1817	LTR	LTR/Copia	19450	0	1924	Angar_TRINITY_DN54216_c0_g1_i1	10.1091	0
1819	0.00342769	0	1818	LINE	LINE/I	55705	0	1923	Angar_TRINITY_DN36766_c1_g1_i1	28.9678	0
1820	0.00185971	0	1819	LTR	LTR/Copia	30223	0	1923	Angar_TRINITY_DN53881_c2_g2_i2	15.7166	0
1821	0.00178747	0	1820	DNA	DNA/Maverick	29049	0	1923	Angar_TRINITY_DN54268_c2_g1_i4	15.1061	0
1822	0	0.0127641	1821	Unknown	Unknown	0	83685	1922	Locus_TRINITY_DN12029_c0_g2_i6	0	43.5406
1823	0	0.00287098	1822	Unknown	Unknown	0	18823	1921	Locus_TRINITY_DN11611_c0_g2_i1	0	9.79854
1824	0.000707935	0	1823	Unknown	Unknown	11505	0	1920	Angar_TRINITY_DN49648_c0_g2_i2	5.99219	0
1825	6.25173e-05	0.000272258	1824	LINE	LINE/L1-Tx1	1016	1785	1919	Angar_TRINITY_DN42016_c0_g2_i2	0.529442	0.930172
1826	0.0013376	0	1825	DNA	DNA/P	21738	0	1918	Angar_TRINITY_DN53101_c0_g1_i7	11.3337	0
1827	0.00198222	0	1826	DNA	DNA/TcMar-Tc4	32214	0	1916	Angar_TRINITY_DN52077_c0_g2_i2	16.8132	0
1828	0.00502126	0.00746398	1827	Unknown	Unknown	81603	48936	1915	Locus_TRINITY_DN12971_c0_g2_i2	42.6125	25.554
1829	0.000724118	0.00291628	1828	LINE	LINE/L2	11768	19120	1915	Locus_TRINITY_DN11261_c0_g1_i2	6.14517	9.98433
1830	0.0131319	0	1829	DNA	DNA/Maverick	213413	0	1915	Angar_TRINITY_DN51641_c0_g1_i2	111.443	0
1831	0.00271224	0	1830	Unknown	Unknown	44078	0	1915	Angar_TRINITY_DN14904_c0_g1_i2	23.0172	0
1832	4.91647e-05	0.00273813	1831	LINE	LINE/L1-Tx1	799	17952	1914	Locus_TRINITY_DN12103_c0_g1_i1	0.41745	9.37931
1833	0.00434896	0	1832	Unknown	Unknown	70677	0	1914	Angar_TRINITY_DN53355_c0_g1_i6	36.9263	0
1834	0.00187774	0.00169105	1833	LTR	LTR/Gypsy	30516	11087	1913	Angar_TRINITY_DN45743_c0_g1_i2	15.9519	5.79561
1835	0.0012469	0	1834	Unknown	Unknown	20264	0	1913	Angar_TRINITY_DN52230_c0_g1_i3	10.5928	0
1836	0.00106113	0.00419353	1835	DNA	DNA/TcMar-Tigger	17245	27494	1911	Angar_TRINITY_DN51283_c0_g1_i6	9.02407	14.3872
1837	0.00128924	0	1836	Unknown	Unknown	20952	0	1911	Angar_TRINITY_DN52864_c0_g1_i6	10.9639	0
1838	0.00320543	0	1837	LINE	LINE/L2	52093	0	1910	Angar_TRINITY_DN53672_c0_g1_i3	27.2738	0
1839	0.0390969	0.0408871	1838	LINE	LINE/Penelope	635383	268068	1909	Locus_TRINITY_DN13020_c28_g1_i3	332.836	140.423
1840	0.00179079	0.00387582	1839	LTR	LTR/Gypsy	29103	25411	1909	Locus_TRINITY_DN12081_c0_g1_i2	15.2452	13.3112
1841	0.00080448	0	1840	LTR	LTR/Gypsy	13074	0	1909	Angar_TRINITY_DN41862_c0_g1_i1	6.84861	0
1842	0.000808295	0	1841	LTR	LTR/Gypsy	13136	0	1909	Angar_TRINITY_DN46431_c1_g1_i1	6.88109	0
1843	0.00333637	0	1842	Unknown	Unknown	54221	0	1909	Angar_TRINITY_DN50686_c0_g2_i1	28.4028	0
1844	0	0.00407151	1843	LINE	LINE/L1-Tx1	0	26694	1908	Locus_TRINITY_DN13143_c0_g1_i3	0	13.9906
1845	0	0.00263686	1844	Unknown	Unknown	0	17288	1908	Locus_TRINITY_DN12023_c0_g1_i2	0	9.0608
1846	0.00311836	0	1845	LINE	LINE/I-Jockey	50678	0	1908	Angar_TRINITY_DN54806_c1_g1_i2	26.5608	0
1847	0.000521121	0	1846	LINE	LINE/I-Jockey	8469	0	1908	Angar_TRINITY_DN54806_c1_g1_i4	4.43868	0
1848	0.00113024	0.00158718	1847	DNA	DNA/hAT-Tip100	18368	10406	1906	Angar_TRINITY_DN52759_c0_g2_i3	9.63694	5.4596
1849	0.00191189	0	1848	Unknown	Unknown	31071	0	1905	Angar_TRINITY_DN53074_c0_g1_i2	16.3102	0
1850	0.00101745	0.0390161	1849	LTR	LTR/unknown	16535	255801	1904	Locus_TRINITY_DN13203_c35_g2_i1	8.68435	134.349
1851	0.0014571	0	1850	LINE	LINE/L2	23680	0	1904	Angar_TRINITY_DN54242_c0_g2_i5	12.437	0
1852	0.00355026	0.00180239	1851	DNA	DNA/Ginger-2	57697	11817	1904	Angar_TRINITY_DN55025_c1_g1_i1	30.303	6.20641
1853	0.00115762	0	1852	LTR	LTR/Gypsy	18813	0	1903	Angar_TRINITY_DN49651_c0_g1_i1	9.88597	0
1854	0.0018215	0.00317054	1853	LINE	LINE/RTE-BovB	29602	20787	1902	Angar_TRINITY_DN52312_c0_g1_i2	15.5636	10.929
1855	0.00190272	0	1854	Unknown	Unknown	30922	0	1902	Angar_TRINITY_DN53597_c1_g2_i2	16.2576	0
1856	0.00148442	0	1855	LINE	LINE/L2	24124	0	1902	Angar_TRINITY_DN53456_c1_g1_i4	12.6835	0
1857	0.00288281	0	1856	Unknown	Unknown	46850	0	1900	Angar_TRINITY_DN55085_c4_g1_i6	24.6579	0
1858	0.00259558	0	1857	LINE	LINE/RTE-BovB	42182	0	1899	Angar_TRINITY_DN54847_c3_g2_i1	22.2127	0
1859	0.00155475	0	1858	Unknown	Unknown	25267	0	1898	Angar_TRINITY_DN51718_c0_g1_i6	13.3124	0
1860	0.00312291	0	1859	Unknown	Unknown	50752	0	1898	Angar_TRINITY_DN42071_c0_g1_i1	26.7397	0
1861	0.00283642	0.00198802	1860	Unknown	Unknown	46096	13034	1897	Locus_TRINITY_DN12613_c1_g4_i1	24.2994	6.87085
1862	0	0.00982629	1861	DNA	DNA/hAT-Tip100	0	64424	1896	Locus_TRINITY_DN12487_c0_g1_i12	0	33.9789
1863	0.00874031	0	1862	LINE	LINE/I	142043	0	1896	Angar_TRINITY_DN55349_c10_g2_i1	74.9172	0
1864	0.00134548	0	1863	LTR	LTR/Gypsy	21866	0	1896	Angar_TRINITY_DN55286_c8_g1_i2	11.5327	0
1865	0.00132788	0.000529873	1864	LINE	LINE/L2	21580	3474	1895	Angar_TRINITY_DN50902_c1_g1_i1	11.3879	1.83325
1866	0.00310175	0.000638776	1865	Unknown	Unknown	50408	4188	1895	Angar_TRINITY_DN54701_c2_g1_i1	26.6005	2.21003
1867	0.00115836	0.0011447	1866	RC	RC/Helitron	18825	7505	1895	Angar_TRINITY_DN50401_c0_g1_i2	9.93404	3.96042
1868	0.0956514	0.00306179	1867	LTR	LTR/Gypsy	1554477	20074	1895	Angar_TRINITY_DN55284_c56_g2_i1	820.304	10.5931
1869	0.00120567	0	1868	DNA	DNA/PiggyBac	19594	0	1894	Angar_TRINITY_DN49145_c1_g2_i3	10.3453	0
1870	0.00205914	0	1869	Unknown	Unknown	33464	0	1894	Angar_TRINITY_DN51568_c0_g1_i2	17.6684	0
1871	0.00115786	0.00127359	1870	LTR	LTR/Gypsy	18817	8350	1894	Angar_TRINITY_DN52476_c0_g1_i10	9.93506	4.40866
1872	0.00253201	0	1871	LINE	LINE/I	41149	0	1893	Angar_TRINITY_DN49476_c1_g1_i2	21.7375	0
1873	0.00108292	0	1872	Unknown	Unknown	17599	0	1892	Angar_TRINITY_DN48792_c0_g1_i1	9.3018	0
1874	0.00116162	0	1873	LINE	LINE/L2	18878	0	1892	Angar_TRINITY_DN54043_c0_g3_i1	9.9778	0
1875	0.00129588	0.00129311	1874	DNA	DNA/hAT-Tip100	21060	8478	1892	Angar_TRINITY_DN51193_c0_g1_i1	11.1311	4.48097
1876	0.00240698	0.00615867	1875	LINE	LINE/I-Jockey	39117	40378	1890	Locus_TRINITY_DN12366_c0_g1_i2	20.6968	21.364
1877	0.000419531	0	1876	Unknown	Unknown	6818	0	1889	Angar_TRINITY_DN52681_c1_g2_i1	3.60932	0
1878	0	0.00200769	1877	Unknown	Unknown	0	13163	1888	Locus_TRINITY_DN8107_c0_g1_i2	0	6.97193
1879	0.00121632	0	1878	LTR	LTR/Gypsy	19767	0	1888	Angar_TRINITY_DN53372_c0_g2_i1	10.4698	0
1880	0.000393933	0	1879	Unknown	Unknown	6402	0	1888	Angar_TRINITY_DN44788_c0_g1_i2	3.39089	0
1881	0.00134597	0.000286748	1880	DNA	DNA/P	21874	1880	1888	Angar_TRINITY_DN49904_c0_g2_i1	11.5858	0.995763
1882	0.000487525	0.00160365	1881	DNA	DNA/Sola-2	7923	10514	1887	Locus_TRINITY_DN6401_c0_g1_i3	4.19873	5.57181
1883	0.000601053	0	1882	Unknown	Unknown	9768	0	1887	Angar_TRINITY_DN46008_c0_g1_i1	5.17647	0
1884	0.00467822	0	1883	LINE	LINE/I-Jockey	76028	0	1887	Angar_TRINITY_DN55033_c1_g3_i1	40.2904	0
1885	0.00383546	0.0685243	1884	DNA	DNA/NA	62332	449265	1886	Locus_TRINITY_DN1551_c111_g2_i1	33.0498	238.21
1886	0.00254327	0	1885	Unknown	Unknown	41332	0	1886	Angar_TRINITY_DN54981_c1_g1_i2	21.9152	0
1887	0.000788359	0	1886	LINE	LINE/I-Jockey	12812	0	1885	Angar_TRINITY_DN37868_c2_g1_i1	6.79682	0
1888	0.0997861	0	1887	LTR	LTR/Gypsy	1621673	0	1884	Angar_TRINITY_DN55603_c71_g2_i1	860.761	0
1889	0.00068523	0	1888	LTR	LTR/Gypsy	11136	0	1884	Angar_TRINITY_DN40928_c1_g1_i1	5.91083	0
1890	0.000402363	0.00375807	1889	LINE	LINE/Penelope	6539	24639	1882	Locus_TRINITY_DN10964_c0_g1_i1	3.4745	13.0919
1891	0.00144141	0.00626498	1890	LINE	LINE/L1-Tx1	23425	41075	1881	Locus_TRINITY_DN13139_c2_g4_i1	12.4535	21.8368
1892	0.00152023	0	1891	Unknown	Unknown	24706	0	1879	Angar_TRINITY_DN49783_c1_g1_i1	13.1485	0
1893	0.000956159	0	1892	LINE	LINE/RTE-BovB	15539	0	1879	Angar_TRINITY_DN49456_c2_g1_i1	8.26982	0
1894	0.000524814	0	1893	Unknown	Unknown	8529	0	1878	Angar_TRINITY_DN5152_c0_g1_i1	4.54153	0
1895	0.000849461	0	1894	LINE	LINE/RTE-BovB	13805	0	1877	Angar_TRINITY_DN47209_c0_g1_i1	7.35482	0
1896	0.00176968	0	1895	LINE	LINE/RTE-BovB	28760	0	1877	Angar_TRINITY_DN54461_c0_g2_i1	15.3223	0
1897	0.00164453	0	1896	LINE	LINE/L2	26726	0	1877	Angar_TRINITY_DN54028_c1_g3_i1	14.2387	0
1898	0	0.000847125	1897	Unknown	Unknown	0	5554	1876	Locus_TRINITY_DN10130_c0_g1_i1	0	2.96055
1899	0.02821	0	1898	Unknown	Unknown	458454	0	1876	Angar_TRINITY_DN55586_c22_g1_i4	244.378	0
1900	0.000536074	0	1899	LINE	LINE/RTE-BovB	8712	0	1876	Angar_TRINITY_DN37635_c0_g1_i2	4.64392	0
1901	0	0.00612892	1900	DNA	DNA/hAT-Ac	0	40183	1875	Locus_TRINITY_DN12807_c0_g1_i10	0	21.4309
1902	0.00169486	0	1901	DNA	DNA/hAT-Blackjack	27544	0	1875	Angar_TRINITY_DN40587_c0_g1_i2	14.6901	0
1903	0.000433437	0	1902	Unknown	Unknown	7044	0	1875	Angar_TRINITY_DN40823_c0_g1_i2	3.7568	0
1904	0.00123896	0	1903	Unknown	Unknown	20135	0	1873	Angar_TRINITY_DN47638_c2_g1_i2	10.7501	0
1905	0.000945636	0	1904	DNA	DNA/hAT-Tip100	15368	0	1873	Angar_TRINITY_DN48078_c0_g1_i3	8.20502	0
1906	0.000545612	0	1905	Unknown	Unknown	8867	0	1873	Angar_TRINITY_DN45141_c0_g2_i1	4.73412	0
1907	0.00291518	0	1906	Unknown	Unknown	47376	0	1872	Angar_TRINITY_DN50453_c0_g1_i2	25.3077	0
1908	0.00289093	0	1907	Unknown	Unknown	46982	0	1872	Angar_TRINITY_DN50453_c0_g2_i1	25.0972	0
1909	0.00228619	0	1908	Unknown	Unknown	37154	0	1871	Angar_TRINITY_DN51319_c1_g2_i8	19.8578	0
1910	0.000808049	0	1909	LINE	LINE/L1-Tx1	13132	0	1870	Angar_TRINITY_DN45241_c1_g1_i1	7.02246	0
1911	0.00101332	0	1910	LTR	LTR/Gypsy	16468	0	1870	Angar_TRINITY_DN46611_c1_g1_i3	8.80642	0
1912	0.00206892	0	1911	Unknown	Unknown	33623	0	1869	Angar_TRINITY_DN53774_c2_g1_i3	17.9898	0
1913	0.000578285	0.0193025	1912	DNA	DNA/TcMar-Tc1	9398	126553	1868	Locus_TRINITY_DN13211_c8_g2_i3	5.03105	67.7479
1914	0.00107584	0	1913	LINE	LINE/Penelope	17484	0	1868	Angar_TRINITY_DN53660_c1_g1_i1	9.35974	0
1915	0	0.00528942	1914	LINE	LINE/L1-Tx1	0	34679	1867	Locus_TRINITY_DN11699_c0_g1_i1	0	18.5747
1916	0.00350596	0.00617743	1915	Unknown	Unknown	56977	40501	1867	Locus_TRINITY_DN12786_c2_g2_i2	30.5179	21.6931
1917	0.00115829	0	1916	LTR	LTR/Gypsy	18824	0	1867	Angar_TRINITY_DN51776_c0_g1_i2	10.0825	0
1918	0.00138806	0	1917	LTR	LTR/Gypsy	22558	0	1866	Angar_TRINITY_DN49493_c0_g1_i4	12.089	0
1919	0.00393706	0	1918	LINE	LINE/I	63983	0	1866	Angar_TRINITY_DN42294_c0_g1_i5	34.2889	0
1920	0.0109665	0	1919	DNA	DNA/hAT-Charlie	178222	0	1866	Angar_TRINITY_DN55228_c10_g3_i1	95.5102	0
1921	0.00039904	0.00513964	1920	LINE	LINE/I-Jockey	6485	33697	1865	Locus_TRINITY_DN12422_c0_g1_i1	3.47721	18.0681
1922	0.00140849	0	1921	LTR	LTR/unknown	22890	0	1865	Angar_TRINITY_DN53412_c0_g2_i4	12.2735	0
1923	0.00250549	0	1922	Unknown	Unknown	40718	0	1864	Angar_TRINITY_DN54890_c0_g1_i5	21.8444	0
1924	0.00197422	0	1923	LINE	LINE/L2	32084	0	1863	Angar_TRINITY_DN53581_c1_g1_i2	17.2217	0
1925	0.00064271	0	1924	LINE	LINE/I-Jockey	10445	0	1862	Angar_TRINITY_DN27556_c0_g1_i1	5.60956	0
1926	0.00436637	0.00291247	1925	DNA	DNA/hAT-Charlie	70960	19095	1861	Angar_TRINITY_DN55027_c1_g1_i3	38.13	10.2606
1927	0.00235868	0	1926	Unknown	Unknown	38332	0	1860	Angar_TRINITY_DN50824_c0_g1_i1	20.6086	0
1928	0.000841769	0	1927	LINE	LINE/L2	13680	0	1860	Angar_TRINITY_DN53836_c0_g1_i1	7.35484	0
1929	0.00422158	0	1928	Unknown	Unknown	68607	0	1860	Angar_TRINITY_DN50337_c1_g1_i1	36.8855	0
1930	0.00137987	0	1929	LTR	LTR/Copia	22425	0	1860	Angar_TRINITY_DN52171_c2_g2_i4	12.0565	0
1931	0.00277002	0	1930	Unknown	Unknown	45017	0	1859	Angar_TRINITY_DN53213_c0_g2_i1	24.2157	0
1932	0.002151	0	1931	Unknown	Unknown	34957	0	1859	Angar_TRINITY_DN50423_c1_g1_i7	18.8042	0
1933	0.000185891	0.00760949	1932	DNA	DNA/Kolobok-Hydra	3021	49890	1856	Locus_TRINITY_DN12818_c1_g1_i9	1.62769	26.8804
1934	0.00314451	0	1933	Unknown	Unknown	51103	0	1855	Angar_TRINITY_DN48147_c0_g2_i2	27.5488	0
1935	0.0177899	0.0773509	1934	DNA	DNA/hAT-Tip100	289113	507135	1854	Locus_TRINITY_DN12582_c337_g1_i1	155.94	273.536
1936	0.00242415	0	1935	DNA	DNA/PIF-Harbinger	39396	0	1854	Angar_TRINITY_DN51813_c0_g1_i3	21.2492	0
1937	0.00202763	0	1936	LINE	LINE/I-Jockey	32952	0	1854	Angar_TRINITY_DN50907_c0_g1_i1	17.7735	0
1938	0.00879058	0.00341214	1937	LINE	LINE/Penelope	142860	22371	1854	Angar_TRINITY_DN54722_c15_g2_i1	77.055	12.0663
1939	0.000537059	0	1938	Unknown	Unknown	8728	0	1854	Angar_TRINITY_DN48127_c0_g1_i1	4.70766	0
1940	0	0.00279518	1939	LINE	LINE/L2	0	18326	1853	Locus_TRINITY_DN11427_c0_g1_i1	0	9.88991
1941	0.000352706	0.00380291	1940	LTR	LTR/Gypsy	5732	24933	1853	Locus_TRINITY_DN12710_c0_g1_i1	3.09336	13.4555
1942	0.00751371	0.0387657	1941	LINE	LINE/I	122109	254159	1852	Locus_TRINITY_DN13100_c12_g1_i2	65.9336	137.235
1943	0.00133686	0	1942	Unknown	Unknown	21726	0	1852	Angar_TRINITY_DN45266_c0_g1_i2	11.7311	0
1944	0.00157352	0	1943	DNA	DNA/Sola-1	25572	0	1852	Angar_TRINITY_DN52644_c0_g1_i2	13.8078	0
1945	0.0070156	0	1944	DNA	DNA/Academ-1	114014	0	1852	Angar_TRINITY_DN55543_c15_g2_i1	61.5626	0
1946	0.000443406	0	1945	LINE	LINE/L1-Tx1	7206	0	1848	Angar_TRINITY_DN41494_c0_g1_i1	3.89935	0
1947	0	0.000746154	1946	Unknown	Unknown	0	4892	1847	Locus_TRINITY_DN6981_c0_g1_i1	0	2.64862
1948	0.000953451	0	1947	LTR	LTR/Gypsy	15495	0	1847	Angar_TRINITY_DN48732_c0_g1_i3	8.38928	0
1949	0.000346614	0.0063028	1948	LINE	LINE/RTE-BovB	5633	41323	1846	Locus_TRINITY_DN12743_c0_g1_i3	3.05146	22.3852
1950	0	0.00145967	1949	Unknown	Unknown	0	9570	1845	Locus_TRINITY_DN9734_c0_g1_i1	0	5.18699
1951	0.00365942	0	1950	LINE	LINE/Penelope	59471	0	1845	Angar_TRINITY_DN55135_c3_g2_i3	32.2336	0
1952	0.000255792	0	1951	Unknown	Unknown	4157	0	1845	Angar_TRINITY_DN251_c0_g1_i1	2.25312	0
1953	0.0241295	0.00620595	1952	LTR	LTR/Gypsy	392141	40688	1844	Locus_TRINITY_DN5778_c0_g1_i1	212.658	22.0651
1954	0.00313565	0	1953	Unknown	Unknown	50959	0	1844	Angar_TRINITY_DN50709_c0_g3_i2	27.635	0
1955	0.00195736	0	1954	Unknown	Unknown	31810	0	1844	Angar_TRINITY_DN52923_c0_g1_i16	17.2505	0
1956	0.0122502	0	1955	LTR	LTR/Gypsy	199084	0	1844	Angar_TRINITY_DN55454_c9_g1_i1	107.963	0
1957	0.00494964	0	1956	Unknown	Unknown	80439	0	1843	Angar_TRINITY_DN48295_c0_g1_i1	43.6457	0
1958	0.000922931	0	1957	DNA	DNA/P	14999	0	1843	Angar_TRINITY_DN48293_c0_g1_i1	8.13836	0
1959	0.000439652	0.000671111	1958	Unknown	Unknown	7145	4400	1843	Angar_TRINITY_DN36446_c0_g1_i1	3.87683	2.38741
1960	0.00127859	0	1959	DNA	DNA/Merlin	20779	0	1842	Angar_TRINITY_DN48208_c0_g2_i1	11.2807	0
1961	0.00056881	0	1960	LINE	LINE/L1-Tx1	9244	0	1842	Angar_TRINITY_DN47184_c0_g1_i1	5.01846	0
1962	0.000312464	0	1961	Unknown	Unknown	5078	0	1841	Angar_TRINITY_DN1188_c0_g1_i1	2.75828	0
1963	0	0.00170767	1962	LINE	LINE/I-Jockey	0	11196	1840	Locus_TRINITY_DN11271_c0_g1_i2	0	6.08478
1964	0.0126367	0	1963	LINE	LINE/Penelope	205365	0	1839	Angar_TRINITY_DN54184_c12_g2_i1	111.672	0
1965	0.00289561	0.000133917	1964	LINE	LINE/RTE-BovB	47058	878	1839	Angar_TRINITY_DN55165_c4_g1_i1	25.5889	0.477433
1966	0.00115676	0	1965	Unknown	Unknown	18799	0	1839	Angar_TRINITY_DN48804_c0_g1_i1	10.2224	0
1967	0	0.00538048	1966	Unknown	Unknown	0	35276	1836	Locus_TRINITY_DN11577_c0_g1_i1	0	19.2135
1968	0.072674	0	1967	DNA	DNA/Maverick	1181061	0	1836	Angar_TRINITY_DN54508_c63_g1_i1	643.279	0
1969	0.026634	0	1968	LTR	LTR/Gypsy	432843	0	1836	Angar_TRINITY_DN55493_c31_g2_i1	235.753	0
1970	0.00336215	0.00059073	1969	LINE	LINE/Penelope	54640	3873	1835	Angar_TRINITY_DN55396_c4_g2_i5	29.7766	2.11063
1971	0.014222	0.0185481	1970	DNA	DNA/NA	231128	121607	1834	Locus_TRINITY_DN13196_c7_g1_i3	126.024	66.307
1972	0.00142079	0.00463097	1971	DNA	DNA/TcMar-Tc1	23090	30362	1834	Locus_TRINITY_DN12007_c0_g1_i4	12.59	16.5551
1973	0.00124032	0	1972	LTR	LTR/Copia	20157	0	1834	Angar_TRINITY_DN51304_c2_g1_i1	10.9907	0
1974	0.00147679	0	1973	Unknown	Unknown	24000	0	1834	Angar_TRINITY_DN50631_c2_g1_i7	13.0862	0
1975	0.00304126	0	1974	Unknown	Unknown	49425	0	1834	Angar_TRINITY_DN54977_c1_g1_i2	26.9493	0
1976	0.0010583	0	1975	Unknown	Unknown	17199	0	1834	Angar_TRINITY_DN46081_c1_g1_i4	9.37786	0
1977	0.00341735	0	1976	Unknown	Unknown	55537	0	1832	Angar_TRINITY_DN54569_c3_g1_i4	30.315	0
1978	0.00366422	0	1977	Unknown	Unknown	59549	0	1832	Angar_TRINITY_DN46573_c0_g1_i1	32.5049	0
1979	0.00104846	0	1978	LTR	LTR/Gypsy	17039	0	1832	Angar_TRINITY_DN52652_c1_g2_i1	9.30076	0
1980	0.000463896	0	1979	Unknown	Unknown	7539	0	1831	Angar_TRINITY_DN35366_c0_g1_i1	4.11742	0
1981	0.000962004	0.000527737	1980	Unknown	Unknown	15634	3460	1831	Angar_TRINITY_DN49171_c0_g1_i1	8.5385	1.88968
1982	0.00219469	0.00414152	1981	LINE	LINE/L2	35667	27153	1830	Locus_TRINITY_DN13103_c1_g4_i1	19.4902	14.8377
1983	0.0028486	0	1982	DNA	DNA/TcMar-Tc1	46294	0	1830	Angar_TRINITY_DN53825_c2_g2_i3	25.2973	0
1984	0.00132775	0	1983	LTR	LTR/unknown	21578	0	1830	Angar_TRINITY_DN44526_c1_g2_i3	11.7913	0
1985	0.000643018	0.0029747	1984	DNA	DNA/PIF-Harbinger	10450	19503	1829	Angar_TRINITY_DN15554_c0_g1_i1	5.7135	10.6632
1986	0.0102563	0	1985	LTR	LTR/Gypsy	166680	0	1829	Angar_TRINITY_DN55479_c6_g1_i1	91.1318	0
1987	0.00276805	0	1986	LTR	LTR/Gypsy	44985	0	1829	Angar_TRINITY_DN54605_c1_g3_i2	24.5954	0
1988	0.000690275	0	1987	LTR	LTR/Gypsy	11218	0	1828	Angar_TRINITY_DN49535_c0_g2_i1	6.13676	0
1989	0.00169917	0	1988	Unknown	Unknown	27614	0	1828	Angar_TRINITY_DN50377_c2_g1_i2	15.1061	0
1990	0.00123958	0	1989	Unknown	Unknown	20145	0	1828	Angar_TRINITY_DN47345_c1_g1_i9	11.0202	0
1991	0.00213021	0.00123134	1990	LINE	LINE/L2	34619	8073	1827	Angar_TRINITY_DN50532_c0_g2_i4	18.9485	4.41872
1992	0.00521743	0.00233852	1991	Unknown	Unknown	84791	15332	1826	Locus_TRINITY_DN11209_c0_g1_i5	46.4354	8.3965
1993	0.00166052	0	1992	LTR	LTR/Gypsy	26986	0	1826	Angar_TRINITY_DN51869_c1_g1_i2	14.7788	0
1994	0.00462038	0	1993	Unknown	Unknown	75088	0	1826	Angar_TRINITY_DN54957_c3_g1_i5	41.1216	0
1995	0.00195348	0	1994	Unknown	Unknown	31747	0	1826	Angar_TRINITY_DN55288_c1_g2_i1	17.3861	0
1996	0.0038354	0	1995	DNA	DNA/hAT-hobo	62331	0	1825	Angar_TRINITY_DN55143_c2_g2_i1	34.154	0
1997	0.00202732	0	1996	Unknown	Unknown	32947	0	1825	Angar_TRINITY_DN53586_c0_g2_i3	18.0532	0
1998	0.000813464	0	1997	Unknown	Unknown	13220	0	1825	Angar_TRINITY_DN46732_c3_g1_i2	7.24384	0
[truncated: 41,816 more rows]

## Sheet: Table S3
Table S3 41 List of 41 TEs shared in the two species (copy number >500).
	Angar	Locus	cluster	Class	Super_family	Angar_bp	Locus_bp	REPlen	REPname	ecp_1	ecp_2
750	0.498541	0.679064	749	LINE	LINE/CR1	8102035	4452139	3214	Locus_TRINITY_DN12205_c171_g2_i1	2520.86	1385.23
1630	1.23708	2.10615	1629	LINE	LINE/RTE-BovB	20104386	13808495	2048	Locus_TRINITY_DN12582_c336_g1_i1	9816.59	6742.43
2080	0.434955	0.274361	2079	DNA	DNA/TcMar-Tc1	7068671	1798793	1777	Angar_TRINITY_DN56962_c0_g1_i1	3977.87	1012.26
3332	0.177997	0.141021	3331	LTR	LTR/Gypsy	2892711	924577	1331	Angar_TRINITY_DN52664_c136_g1_i1	2173.34	694.648
3392	0.159304	0.157903	3391	LTR	LTR/Gypsy	2588930	1035258	1316	Angar_TRINITY_DN52664_c136_g2_i1	1967.27	786.67
3908	0.144603	0.179858	3907	LTR	LTR/Gypsy	2350015	1179200	1206	Locus_TRINITY_DN12644_c100_g4_i1	1948.6	977.778
4055	0.0699216	0.101625	4054	LINE	LINE/Penelope	1136330	666285	1179	Locus_TRINITY_DN13020_c28_g3_i1	963.808	565.127
4339	0.114861	0.269666	4338	LINE	LINE/CR1	1866666	1768008	1129	Locus_TRINITY_DN11886_c124_g2_i1	1653.38	1565.99
6997	0.2725	0.192314	6996	LINE	LINE/RTE-BovB	4428532	1260864	851	Angar_TRINITY_DN37268_c128_g2_i1	5203.92	1481.63
7958	0.0735553	0.108807	7957	LINE	LINE/Penelope	1195383	713369	792	Locus_TRINITY_DN13020_c28_g2_i3	1509.32	900.718
8383	0.0751316	0.107912	8382	LTR	LTR/Gypsy	1221000	707502	766	Locus_TRINITY_DN12644_c100_g5_i1	1593.99	923.632
8885	0.104793	0.25279	8884	LINE	LINE/CR1	1703038	1657368	743	Angar_TRINITY_DN44321_c29_g2_i1	2292.11	2230.64
9601	0.0817603	0.338729	9600	DNA	DNA/TcMar-Tc1	1328727	2220805	714	Locus_TRINITY_DN1551_c111_g3_i1	1860.96	3110.37
11310	0.521428	0.173967	11309	LINE	LINE/RTE-BovB	8473986	1140578	658	Angar_TRINITY_DN49489_c221_g1_i1	12878.4	1733.4
15103	0.131956	0.207757	15102	LINE	LINE/CR1	2144486	1362114	568	Locus_TRINITY_DN9846_c15_g3_i1	3775.5	2398.09
15810	0.0218637	0.448699	15809	LTR	LTR/Pao	355317	2941801	556	Angar_TRINITY_DN17736_c0_g1_i1	639.059	5291.01
16327	0.0611192	0.0502022	16326	LTR	LTR/Gypsy	993278	329140	547	Angar_TRINITY_DN52664_c136_g4_i1	1815.86	601.718
17163	0.17653	0.056769	17162	LINE	LINE/RTE-BovB	2868882	372194	534	Angar_TRINITY_DN55096_c271_g1_i1	5372.44	696.993
17914	0.0409166	0.0518078	17913	LTR	LTR/unknown	664955	339667	523	Angar_TRINITY_DN43803_c0_g1_i2	1271.42	649.459
17960	0.0222833	0.0435861	17959	LINE	LINE/L2	362136	285763	522	Locus_TRINITY_DN11895_c13_g1_i1	693.747	547.439
18157	0.147215	0.0906514	18156	LINE	LINE/CR1	2392470	594337	520	Angar_TRINITY_DN55148_c272_g1_i1	4600.9	1142.96
18343	0.541324	0.662838	18342	LINE	LINE/RTE-BovB	8797318	4345758	518	Angar_TRINITY_DN55096_c275_g1_i2	16983.2	8389.49
21249	0.0182586	0.0548354	21248	LTR	LTR/unknown	296730	359517	483	Angar_TRINITY_DN45755_c4_g1_i1	614.348	744.342
21519	0.0315773	0.0472635	21518	LINE	LINE/CR1	513178	309873	481	Angar_TRINITY_DN28420_c4_g1_i3	1066.9	644.227
21630	0.108104	0.228732	21629	LINE	LINE/CR1	1756857	1499635	479	Locus_TRINITY_DN5876_c2_g1_i2	3667.76	3130.76
21839	0.413157	0.244668	21838	LINE	LINE/RTE-BovB	6714411	1604115	477	Locus_TRINITY_DN12582_c328_g1_i1	14076.3	3362.92
22443	0.103566	0.121053	22442	LINE	LINE/RTE-BovB	1683104	793656	471	Locus_TRINITY_DN8102_c0_g1_i1	3573.47	1685.04
23604	0.0544228	0.145631	23603	LINE	LINE/Penelope	884451	954800	460	Locus_TRINITY_DN13017_c49_g1_i1	1922.72	2075.65
24182	0.105601	0.174585	24181	LINE	LINE/CR1	1716171	1144631	456	Angar_TRINITY_DN27133_c0_g1_i2	3763.53	2510.16
24713	0.075466	0.218856	24712	LINE	LINE/CR1	1226435	1434882	451	Angar_TRINITY_DN44321_c29_g1_i1	2719.37	3181.56
24900	0.0228777	0.0456687	24899	LTR	LTR/unknown	371797	299417	450	Angar_TRINITY_DN51236_c16_g2_i1	826.216	665.371
25613	0.0681379	0.0786942	25612	LINE	LINE/CR1	1107342	515942	444	Locus_TRINITY_DN11438_c0_g2_i1	2494.01	1162.03
25787	0.338062	0.147044	25786	LINE	LINE/RTE-BovB	5494003	964063	443	Angar_TRINITY_DN32011_c0_g1_i2	12401.8	2176.21
26348	0.216449	0.127217	26347	LINE	LINE/RTE-BovB	3517622	834072	439	Angar_TRINITY_DN52020_c0_g1_i1	8012.81	1899.94
26936	0.0827308	0.175634	26935	RC	RC/Helitron	1344499	1151507	435	Angar_TRINITY_DN52424_c44_g1_i1	3090.8	2647.14
28416	0.0762197	0.114819	28415	LINE	LINE/RTE-BovB	1238684	752787	424	Angar_TRINITY_DN38742_c3_g2_i1	2921.42	1775.44
28600	0.0346291	0.0896881	28599	LINE	LINE/CR1	562775	588021	423	Angar_TRINITY_DN42646_c3_g1_i1	1330.44	1390.12
29214	0.0395801	0.0685918	29213	RC	RC/Helitron	643235	449708	419	Angar_TRINITY_DN46095_c4_g1_i1	1535.17	1073.29
29968	0.0397636	0.103119	29967	LINE	LINE/CR1	646217	676078	414	Angar_TRINITY_DN53120_c27_g1_i2	1560.91	1633.04
33518	0.0397268	0.0690821	33517	LINE	LINE/CR1	645620	452922	394	Angar_TRINITY_DN44321_c28_g1_i1	1638.63	1149.55
38622	0.0644492	0.13508	38621	LINE	LINE/CR1	1047395	885623	370	Locus_TRINITY_DN3484_c0_g1_i1	2830.8	2393.58

## Sheet: Table S4
Table S4 Annotations of Class Ⅰ retrotransposon transcript (TPM>1).
Number of transcripts	L. migratoria (TPM> 1)	A. rhodopa (TPM> 1)
LINE	18	23
LTR/Ty1	21	16
LTR/Ty3	52	101
Penelope	10	14
Total (TE class Ⅰ)	101	154

## Sheet: Table S5
Table S5 Retrotransposon transcript quantification matrix (TPM normalization) of L. migratoria.
	t1	t2	t3	o1	o2	o3	m1	m2	m3	f1	f2	f3
TRINITY_DN1277_c2_g1	26.83	24.47	13.95	1.52	1.32	0.97	0.39	0.13	0.69	0.07	0.25	0.23
TRINITY_DN14216_c0_g1	4.75	2.87	4.27	0.33	0.79	0.18	0.02	0.07	0	0	0	0.1
TRINITY_DN17482_c0_g1	3.63	2.51	2.26	0	0	0	0	0	0	0	0	0
TRINITY_DN17617_c0_g1	13.05	4.56	3.8	0.83	2.02	0.52	0.66	0.5	0.08	0.11	0.25	0.29
TRINITY_DN1967_c0_g1	11.31	4.87	11.31	4.09	3.59	2.64	2.28	1.33	2.62	0.74	0.92	2.18
TRINITY_DN25459_c0_g1	9.45	9.52	5.94	0	0	0	0	0	0	0	0	0
TRINITY_DN3801_c0_g1	29.38	30.37	19.29	1.57	4.17	1.49	0.46	0.35	0.6	0.24	1.25	0.21
TRINITY_DN4014_c0_g1	16.59	16.62	11.1	0.2	0.12	0.08	0.07	0.1	0.07	0.04	0.02	0.05
TRINITY_DN5310_c0_g2	12.57	8.64	2.09	0	0.1	0.02	0	0	0	0	0.04	0
TRINITY_DN5360_c0_g1	32.54	48.85	28.93	2.26	2.55	1.01	0.66	1.25	0.38	0.5	0.39	0.44
TRINITY_DN5727_c0_g1	28.52	27.7	18.54	1.64	1.21	1.14	0.58	0.3	0.16	0.16	0.13	0.53
TRINITY_DN5859_c0_g1	21.2	30.99	20.02	1.08	0.65	0.85	0.3	0.89	0.74	0.15	0.41	0.33
TRINITY_DN6380_c2_g1	3.77	2.27	2.39	0.22	0.17	0.11	0.1	0.16	0.06	0.03	0.04	0.06
TRINITY_DN649_c3_g2	1.5	1.63	2.35	0	0	0	0	0	0	0	0	0
TRINITY_DN7460_c1_g1	6.84	1.42	2.5	0.2	0.26	0.23	0.11	0.13	0.12	0.02	0.08	0.24
TRINITY_DN7469_c0_g1	17.86	18.21	8.94	0.15	0.5	0	0.06	0	0	0	0	0.15
TRINITY_DN7551_c0_g1	128.29	109.95	78.59	7.63	5.36	5.94	2.31	1.07	6.33	0.86	2.4	1.79
TRINITY_DN7874_c0_g1	17.26	12.94	5.9	0.19	0.1	0	0.1	0	0.01	0.02	0.15	0.03
TRINITY_DN8703_c0_g1	16.14	8.64	10.25	2.22	0.85	1.01	1.02	0.17	0.15	0.53	0.13	0.35
TRINITY_DN9101_c0_g1	11.97	5.18	3.75	0.56	0.13	0.51	0.07	0.09	0.01	0.11	0.4	0.16
TRINITY_DN9596_c0_g1	9.32	8.06	5.11	0	0	0	0	0	0	0	0	0
TRINITY_DN1031_c0_g1	40.5	27.78	27.95	24.12	25.32	20.58	13.57	14.24	9.69	4.39	9.28	13.19
TRINITY_DN10325_c0_g1	13.48	6.67	8.1	7.2	5.63	2.67	2.09	3.06	7.14	0.33	0.79	2.34
TRINITY_DN10835_c0_g1	0.23	0.16	0.13	1.12	8.46	3.62	0.03	0.09	0.02	0.12	0.07	0.21
TRINITY_DN10979_c0_g1	1.7	2.46	1.89	1.23	1.59	1.86	0.29	1.62	0.63	0.2	2.46	3.22
TRINITY_DN11605_c1_g1	8.32	5.69	5.74	0.4	0.16	0.15	0.08	0	0.1	0.16	0.22	0.1
TRINITY_DN11716_c1_g1	28.62	22.92	20.84	42.54	22.59	29.39	4.59	4.66	3.1	2.17	5.08	2.77
TRINITY_DN12006_c0_g1	23.28	3.91	9.02	1.29	1.18	0.38	0.23	0	0.04	0.05	0.2	0.06
TRINITY_DN12642_c0_g1	4.21	5.49	2.83	0	0.31	0	0.04	0.43	0.08	0.06	0.12	0.55
TRINITY_DN13301_c0_g1	3.8	5.57	3.11	1.7	2.27	1.68	1.59	2.66	0.91	0.92	0.98	0.99
TRINITY_DN14714_c0_g1	34.1	43.83	34.45	18.31	11.33	9.29	40.22	28.22	27.85	15.57	36.96	19.84
TRINITY_DN14849_c1_g1	2.3	2.07	1.02	0.14	0.07	0.05	0	0	0.03	0	0	0
TRINITY_DN16162_c0_g1	2.37	2.21	1.96	0.03	0	0.08	0.02	0	0.02	0	0.03	1.28
TRINITY_DN1645_c3_g1	100.97	23.95	74.91	1.95	1.74	1.31	0.76	0.73	0.33	0.46	0.92	0.93
TRINITY_DN1825_c0_g1	244.38	114.32	93.37	16.81	11.79	11.62	6.47	6.27	9.23	3.7	6.72	4.72
TRINITY_DN19243_c0_g1	5.06	1.18	3.21	0	0	0	0	0	0	0	0.26	0
TRINITY_DN2221_c3_g2	15.38	9.28	7.14	0.4	0.31	0.3	0.15	0.17	0.05	0.07	0.09	0.47
TRINITY_DN2303_c1_g1	3.87	4.11	2.1	0.08	0.02	0	0	0	0	0	0	0.01
TRINITY_DN2397_c0_g1	2.9	4.15	2.34	0.47	0.43	0.14	0.05	0.09	0.18	0.04	0.12	0.05
TRINITY_DN2397_c1_g1	4.99	3.83	3.42	0.22	0.09	0.38	0.08	0.08	0.04	0	0.02	0.03
TRINITY_DN25146_c0_g1	0	0.2	0.1	7.28	10.57	6.86	0.05	0.02	0.08	0.03	0.28	0.13
TRINITY_DN2735_c0_g1	36.87	35.53	53.26	50.83	34.13	43.91	40.87	34.92	24.54	19.88	19.79	21.26
TRINITY_DN2981_c2_g1	14.5	10.82	6.82	5.46	4.21	4.65	1.97	2.09	2.38	0.52	3.47	2.02
TRINITY_DN30584_c0_g1	5.52	3.63	4.66	7.06	11.47	9.33	0.91	5.98	2.72	0.83	1.06	1.01
TRINITY_DN3163_c1_g1	1.87	1.45	1.04	1.08	1.49	0.69	5.72	0.51	0.44	0.52	0.58	0.5
TRINITY_DN3163_c1_g2	1.38	1.01	1.17	1.1	0.95	0.51	3.38	0.49	0.31	0.29	0.29	0.42
TRINITY_DN3243_c0_g1	71.28	50.41	36.17	169.4	94.3	164.27	29.4	36.74	28.69	9.56	25.39	40.14
TRINITY_DN4084_c0_g1	2.18	1.34	0.78	13.55	47.61	10.29	1.08	1.63	0.27	3.2	2.37	1.1
TRINITY_DN40_c1_g2	5.18	2.7	2.34	0.44	0.08	0.17	0.53	0.06	0.2	0.12	0.35	0.1
TRINITY_DN4278_c0_g1	1.4	2.39	1.74	2.03	1.9	2.45	1.2	1.72	0.47	0.47	2.62	1.38
TRINITY_DN42965_c0_g1	1.21	2.2	1.07	0	0	0	0	0	0	0	0	0
TRINITY_DN4677_c1_g1	6.44	7.54	7.54	0.08	0.13	0.15	0.05	0.27	0.07	0.03	0.09	0.12
TRINITY_DN4831_c0_g1	18.92	22.5	19.23	1.92	0.27	0.86	0.72	1.13	0.65	0.75	1.8	1.76
TRINITY_DN5370_c0_g1	29.12	20.35	17.84	41.5	20.62	24.28	6.22	7.53	5.41	3.55	8.38	6.86
TRINITY_DN571_c1_g1	0.16	0.51	0.48	26.45	47.45	23.37	0.48	1.16	0.62	0.21	0.47	0.18
TRINITY_DN5820_c0_g3	2.23	2.5	1.41	0.16	0	0	0	0	0	0	0	0
TRINITY_DN6005_c0_g1	16.47	19.21	12.17	0.47	1.2	1.34	0.42	0.25	0	0.07	0.52	0.14
TRINITY_DN6045_c0_g1	11	6.79	2.54	0.03	0.05	0.06	0	0.02	0.01	0.01	0.02	0.03
TRINITY_DN6191_c0_g1	6.84	4.57	2.03	0	0	0.02	0.01	0	0	0	0	0.03
TRINITY_DN6289_c0_g1	1.13	1.5	1.64	2.4	1.83	1.47	0.15	0.71	0.73	0.29	0.13	0.12
TRINITY_DN631_c3_g1	24.75	20.92	10.26	15.01	9.47	9.53	5.61	2.85	2.53	3.33	3.02	3.74
TRINITY_DN6356_c1_g1	1.08	2.31	2.5	2.8	2.9	4.2	2.01	1.77	0.83	1.01	0.67	1.52
TRINITY_DN680_c1_g1	140.59	191.78	74.64	0.07	0.15	0.17	0.09	0	0.01	0.05	0.04	0.13
TRINITY_DN7065_c0_g1	14.38	9.06	8.55	19.16	6.79	12.66	0.39	0.5	0.53	0.12	0.25	0.33
TRINITY_DN7139_c0_g1	4.06	3.97	1.5	9.51	3.36	7.3	2.72	2.07	2.88	0.17	2.02	3.53
TRINITY_DN7368_c0_g1	6.16	3.51	2.32	0.72	0.17	0.31	0.23	0.06	0.61	0.06	0.19	0.25
TRINITY_DN7903_c0_g1	4.98	3.01	3.81	4.8	3.51	2.54	2.59	3.81	1.86	1.02	1.6	2.33
TRINITY_DN8450_c0_g1	5.63	3.58	6.38	2.35	4.15	4.6	1.28	1.83	2.1	0.72	2.99	3.55
TRINITY_DN8673_c0_g1	3.45	6.27	6.38	1.5	1.42	2.39	7.27	11.15	9.34	2.97	5.77	1.31
TRINITY_DN8698_c1_g1	2.77	3.08	1.68	0.78	0.12	0.02	0.07	0.03	0.02	0.03	0.05	0.03
TRINITY_DN9142_c0_g1	3.49	2.93	2.02	0.14	0.04	0.1	0	0	0	0	0.03	0.01
TRINITY_DN9186_c0_g1	0.56	0.37	0.39	0.3	0.22	0.27	2.67	3.7	2.65	1.56	0.77	1
TRINITY_DN9487_c0_g1	17.51	23.51	15.07	2.79	1.83	3.31	2.33	7.04	3.08	1.93	8.52	3.59
TRINITY_DN5542_c0_g1	13.12	11.98	10.16	10.69	9.38	5.3	4.6	7.13	2.9	3.74	5.78	5
TRINITY_DN12936_c0_g1	4.07	7.55	7.14	2.84	4.04	1.2	0.95	2.3	0.91	0.33	1.02	1.08
TRINITY_DN3636_c0_g1	85.92	91.82	55.56	62.83	58.68	34.82	23.79	27.25	16.47	9.93	20.62	26.29
TRINITY_DN148_c4_g1	36.39	31.58	24.74	23.66	19.54	12.87	16.36	84.84	29.29	10.64	39.59	49.14
TRINITY_DN8663_c0_g1	10.51	13.72	9.99	6.64	7.31	3.15	2.69	3.22	2.21	1.82	2.26	3.68
TRINITY_DN0_c0_g1	185.47	138.27	93.15	202.15	150.89	99.51	95.12	87.38	63.96	53.75	72.65	93.57
TRINITY_DN1662_c0_g1	113.84	101.5	87.51	136.23	88.62	48.59	40.58	62.47	24.34	21.6	26.35	45.38
TRINITY_DN866_c0_g2	1.82	1.58	1.91	1.14	1.94	2.8	0.33	1.21	0.27	0.09	0.73	0.21
TRINITY_DN3702_c1_g3	1.27	0.83	0.38	3.75	1.81	1.92	13.11	4.49	4.17	4.41	4.36	1.28
TRINITY_DN6907_c1_g1	3.33	2.9	2.84	0.94	1.48	1.07	0.3	0.82	0.69	0.33	0.54	0.63
TRINITY_DN3612_c1_g1	1.33	1.59	0.48	1.33	1.68	1.69	1.22	0.97	0.16	0.32	0.36	0.44
TRINITY_DN4218_c1_g1	2.24	4.57	3.46	1.83	1.28	0.84	0.53	0.52	0.36	0.11	0.22	0.58
TRINITY_DN15599_c0_g1	1.34	1.29	0.74	1.17	0	0.29	2.58	1.85	1.38	2.09	1.16	0.51
TRINITY_DN701_c3_g1	3.16	4.62	4.78	1.41	2.92	1.3	0.93	1.61	0.37	0.17	0.59	1.58
TRINITY_DN3259_c2_g1	0.75	1.86	0.47	6.33	10.78	3.44	1.78	3.19	1.32	0.35	1.04	1.32
TRINITY_DN2283_c1_g1	2.75	4.76	5.5	2.55	10.54	6.92	1.52	0.35	2.77	3.09	18.95	7
TRINITY_DN22069_c0_g1	2.36	2.06	2.01	4.95	4.79	2.11	1.75	4.7	0.6	0.14	1.48	0.82
TRINITY_DN0_c33_g1	50.63	41.42	27.61	47.23	37.6	16.72	24.63	30.88	17.69	15.6	15.93	21.4
TRINITY_DN550_c1_g2	37.67	83.47	35.05	41.06	80.34	74.7	50.29	41.21	20.16	47	141.7	115.41
TRINITY_DN21929_c0_g1	0.84	1.02	0.15	3.39	3.93	4.18	0.52	0.42	0.99	0.56	2.07	0.41
TRINITY_DN9170_c0_g2	1.68	3.27	2.68	0.8	2.41	1.19	0.15	0.22	0.3	0.41	0	0.32
TRINITY_DN25127_c0_g1	0.43	0.03	0.18	1.61	5.7	1.69	0.13	0.33	0.29	0.44	1.34	1.09
TRINITY_DN2344_c1_g1	3.91	4.61	4.09	0.48	0.29	0.6	0.4	0.31	0.17	0.16	0.48	0.2
TRINITY_DN550_c1_g1	7.19	18.07	7.04	6.58	16	7.06	5.07	6.64	2.87	1.78	11.41	7.46
TRINITY_DN10584_c0_g1	2.73	1.78	4.32	0.29	0.73	0.56	0.09	0.22	0.15	0.61	0.32	0.28
TRINITY_DN885_c5_g1	2.33	8.49	6.97	3.03	6.02	6.56	1.3	6.93	4.83	1.09	3.59	6.08
TRINITY_DN52056_c0_g1	12.81	7.65	9.81	1.16	0.14	0	0	0	0	0	0	0
TRINITY_DN885_c5_g2	14.33	10.15	6.09	12.81	3.38	4.68	7.76	5.24	5.05	3.63	0.87	2.89
				t= testis; o= ovary; m= Male body; f= female body

## Sheet: Table S6
Table S6 Retrotransposon transcript quantification matrix (TPM normalization) of A. rhodopa.
	t1	t2	t3	o1	o2	o3	m1	m2	m3	f1	f2	f3
TRINITY_DN13292_c0_g1	2.5	1.71	2.48	0.44	0.43	0.61	0.15	0.25	0.22	0.55	0.2	0.08
TRINITY_DN13972_c0_g1	4.47	3.6	2.6	0.11	0.1	0.07	0.05	0.14	0.07	0.07	0.05	0.08
TRINITY_DN13972_c0_g3	2.42	2.35	2.09	0.1	0.29	0.13	0.03	0.08	0	0.03	0	0.08
TRINITY_DN14771_c0_g1	2.43	2.69	1.1	0.11	0.08	0.19	0.1	0.58	0.06	0.13	0.2	0.21
TRINITY_DN15314_c0_g1	1.01	1.15	1.51	1.44	0.36	0.39	1.61	1.29	1.31	7.01	3.22	1.47
TRINITY_DN2135_c1_g1	2.49	1.87	2.3	0.49	0.28	0.29	0.13	0.89	0.05	0.96	0.36	0.23
TRINITY_DN2223_c1_g1	2.88	2.49	2.88	0.46	0.23	0.25	0.04	0.28	0.05	0.35	0.04	0.05
TRINITY_DN2489_c1_g1	6.58	4.59	2.67	0.49	0.33	0.42	0.15	0.49	0.22	0.79	0.15	0.3
TRINITY_DN3181_c0_g1	5.04	35.41	3.65	48.13	13.02	28.84	2.86	9.51	2.33	8.95	15.57	19.8
TRINITY_DN36418_c0_g1	3.07	2.34	1.81	0.56	1.69	0.77	0.52	0.99	0.28	1.24	0.41	1.32
TRINITY_DN41052_c0_g1	2.4	2.96	1.92	0.51	1	0.53	0.25	1.16	0.06	0.46	0.2	0.46
TRINITY_DN48252_c0_g1	19.32	17.47	8.1	0.88	1.14	0.24	0.51	1.2	0.19	1.24	0.13	0.46
TRINITY_DN5762_c0_g1	5.21	1.24	5.27	1.05	3.14	0.26	0.13	0.62	0.66	4.1	0.47	0.28
TRINITY_DN6769_c0_g1	11.07	9.56	9.12	5.49	7.74	7.51	5.65	9.95	5.41	8.35	6.71	5.43
TRINITY_DN8937_c0_g2	1.67	1.26	1.6	1.12	2.94	1.89	0.74	1.18	0.92	0.97	0.98	1.06
TRINITY_DN9599_c0_g1	11.28	9.12	7.6	4.52	4.82	4.55	1.97	9.1	3.49	2.84	4.32	3.33
TRINITY_DN10031_c0_g1	1.89	3.17	1.45	1.19	1.21	1.04	0.53	2.88	1	1.11	0.62	1.43
TRINITY_DN10078_c0_g1	2.95	6.3	3.58	0.07	0.23	0	0.05	0.14	0.11	0.11	0.08	0.11
TRINITY_DN10261_c0_g1	7.62	6.25	7.86	4.15	5.61	5.3	4.97	7.74	4.42	5.16	5.65	4.28
TRINITY_DN1038_c1_g2	7.29	2.83	4.72	0.19	0.31	0.1	0.05	0.11	0.03	0.15	0	0.06
TRINITY_DN10405_c0_g1	0.35	0.03	0.13	3.68	5.4	4.78	0.13	0.27	0.49	0.51	0.16	0.18
TRINITY_DN10578_c0_g1	2.51	1.2	1.33	1.36	1.7	1.85	1.15	0.82	0.36	1.21	0.84	1.34
TRINITY_DN10595_c0_g1	2.1	2.05	2.58	0.35	0.12	0.42	0.01	2.02	0.26	1.18	0.19	0.67
TRINITY_DN10845_c0_g1	1.12	0.14	0.55	4.62	4.93	3.19	0.11	0.44	0.03	0.35	0.14	0.23
TRINITY_DN10933_c0_g1	1.89	1.8	1.18	0.27	0.81	0.32	0.49	1.35	0.84	0.51	0.73	0.67
TRINITY_DN11109_c0_g1	5.77	4.04	3.39	0.27	0.19	0.52	0.67	0.33	0.44	0.19	0.21	0.32
TRINITY_DN11866_c0_g1	5.84	8.16	2.65	2.49	1.1	0.32	1.29	0.85	0.45	1.65	0.74	1.02
TRINITY_DN12135_c0_g1	6.23	7.11	6.13	1.42	0.9	1.29	0.29	5.67	0.53	1.44	0.21	0.72
TRINITY_DN12435_c1_g1	3.28	1.2	1	1.96	0.44	0.92	1.3	2.96	0.99	1.89	2	1.68
TRINITY_DN12617_c0_g1	7.85	3.87	4.71	0.19	0.34	4.37	1.48	1.82	0.79	0.35	2.1	0.6
TRINITY_DN12663_c1_g1	3.3	2	2.76	2.82	3.64	2.61	1.72	3.54	1.92	2.29	1.01	1.42
TRINITY_DN12663_c1_g2	2.78	2.45	2.27	2.52	0.69	1.42	1.46	2.53	1.54	1.42	0.62	1.62
TRINITY_DN13176_c0_g1	8.39	8.5	4.49	1.88	1.82	1.73	1.61	3.15	3.91	1.53	3.86	0.77
TRINITY_DN1337_c4_g1	12.86	2.96	4.17	0.97	1.62	0.47	0.24	0.05	0	0.63	0.74	0.03
TRINITY_DN13914_c0_g1	0.5	0.05	0.07	258.97	14.82	0.08	1.01	1.73	1.3	0.26	7.66	5.23
TRINITY_DN13930_c0_g1	90.61	152.9	151.1	8.18	21.5	16.3	32.6	233.63	73.8	18.73	60.58	46.57
TRINITY_DN14218_c1_g1	4.18	3.35	2.43	1.67	0.58	1.27	0.99	4.63	1.55	0.75	1.16	1.19
TRINITY_DN14817_c0_g1	2.02	2.25	1.96	0.69	2.25	0.89	0.49	2.84	0.48	2.2	0.11	1.41
TRINITY_DN15502_c0_g1	2.28	1.6	1.57	1.15	0	0.57	0	0	0	0	0	0
TRINITY_DN15687_c0_g1	4.65	13.88	1.45	0.76	0.61	0.07	0.16	4.6	0	0	0.15	1.86
TRINITY_DN16397_c0_g1	7.22	5.09	1.36	8.29	1.35	1.14	3.35	10.41	2.34	11.16	3.25	2.14
TRINITY_DN16719_c0_g1	8.05	4.92	5.49	0.8	1.43	1.18	1.39	2.87	2.54	3	0.95	0.79
TRINITY_DN16719_c0_g2	0.49	2.39	0.19	1.54	0	0.16	0.14	1.02	0	1.95	1.16	1.77
TRINITY_DN17514_c0_g1	12.93	6.3	10.35	28.94	3.32	5.98	5.68	8.55	6.55	17.26	6.07	3.76
TRINITY_DN1873_c0_g1	0.73	3.43	0.86	8.75	4.6	11.75	0.85	2.36	1.21	0.99	2.33	3.24
TRINITY_DN1897_c0_g1	115.04	64.6	67.27	0.69	7.36	0.1	0.22	1.7	0.14	4.35	0.03	0.4
TRINITY_DN196_c0_g1	3.97	2.25	2.66	1.96	2.92	1.29	1	2.89	1.77	3.65	3.62	1.34
TRINITY_DN20244_c0_g1	2.5	1.55	1.33	0.53	0.61	1.04	0.31	0.29	0.24	0.39	0.86	0.69
TRINITY_DN21421_c0_g1	6.19	3.47	2.35	1.21	0.69	1.16	0.18	2.34	0.33	1.22	0.47	0.48
TRINITY_DN2194_c0_g1	117.22	110.43	100.44	5.31	11.56	4.93	2.14	4.38	3.65	5.65	4.63	7.19
TRINITY_DN2196_c0_g1	8.94	17.11	12.7	0.23	0.12	0.08	0.52	1.24	0.68	10.47	0.16	0.49
TRINITY_DN2209_c0_g1	7.74	4.31	4.91	55.34	83.13	0.11	0.08	0.12	0.04	0.16	0.11	0.18
TRINITY_DN2261_c1_g2	1.15	1.58	1.8	1.39	1.99	1.6	0.66	1.99	0.51	1.26	1.26	0.99
TRINITY_DN2265_c0_g2	20.35	24.15	18.99	3.39	7.54	3.34	2.1	3.16	3.24	2	2.4	2.61
TRINITY_DN2400_c1_g1	0.37	0.93	0.2	14.88	9.24	5.54	0.09	0.29	0.07	7.16	2.32	42.94
TRINITY_DN2415_c0_g1	2.14	1.46	1.34	4.25	0.49	3.43	0.44	1.32	1.16	1.15	0.96	0.7
TRINITY_DN24353_c0_g1	2.04	1.05	1.6	0.7	1.23	0.38	0.98	0.63	1.14	1.77	1.73	1.07
TRINITY_DN25357_c1_g1	1.42	1.06	2.28	1.09	1.47	1.44	0.25	1.23	0.23	0.15	1.28	1.89
TRINITY_DN27974_c0_g1	6.91	3.51	2.9	0.23	0.88	0.39	0.59	0.19	0	0	0.1	0.29
TRINITY_DN2851_c0_g1	6.96	7.24	8.85	32.73	7.88	4.53	7.55	17.55	12.71	27.59	7.02	11.8
TRINITY_DN2854_c5_g1	4.23	4.07	3.84	2.05	4.06	1.55	1.39	3.95	1.53	3.44	1.87	1.98
TRINITY_DN29239_c0_g1	1.15	2.04	2.41	0.55	0.14	0.28	0	0.76	0	0	0	0
TRINITY_DN3096_c0_g1	6.73	6.07	12.64	7.41	4.7	9.56	3.89	5.02	9.7	6.54	12.71	3.89
TRINITY_DN31437_c0_g1	2.1	1.77	1.22	0	0.11	0.02	0	0	0	0	0	0
TRINITY_DN3155_c0_g1	24.03	19.56	13.21	9.03	6.58	6.55	15.93	18.93	16.39	35.03	16.05	22.31
TRINITY_DN31616_c0_g1	5.1	2.88	2.42	1.36	1.25	1.3	0.46	2.79	1.67	4.89	1.64	0.77
TRINITY_DN3400_c0_g1	3.34	3.62	3.69	2.03	3.77	2.66	1	7.8	2.15	1.76	2.21	4.16
TRINITY_DN3417_c0_g1	2.97	3.22	2.64	0.99	2.83	2.22	1.72	7.31	2.89	2.14	4.1	4.12
TRINITY_DN34403_c0_g1	2.11	5.82	4.48	0.88	2.81	0.79	0.28	0.63	0.67	1.13	0.21	0.43
TRINITY_DN3512_c1_g1	7.74	6.5	4.92	2.84	4.58	3.46	1.93	5.47	2.83	3.46	3.99	3.44
TRINITY_DN3529_c2_g1	15.16	3.8	3.63	0.38	0.62	0.46	2.07	3.66	1.32	0.39	1.31	1.24
TRINITY_DN3710_c0_g1	29.83	27.88	25.14	14.73	11.5	15.96	6.62	27.95	10.98	23.62	12.85	15.76
TRINITY_DN3746_c0_g1	21.77	22.3	15.73	3.06	4.08	3.68	1.87	3.04	3.26	2.25	2.24	2
TRINITY_DN374_c4_g1	39.74	31.56	23.33	19.74	16.71	17.93	34.08	46.68	33.45	38.06	32.43	27.83
TRINITY_DN376_c0_g1	11.27	6.1	8.97	32.35	9.69	5.09	6.83	11.49	4.84	9.45	5.14	6.71
TRINITY_DN3892_c0_g1	2.31	1.91	2.19	2.84	0.78	1.62	0.65	1.91	1.19	1.42	2.31	1.31
TRINITY_DN4137_c0_g1	8.65	4.33	3.64	0.49	0.93	0.73	0.44	0.76	0.91	0.55	0.31	1.18
TRINITY_DN4225_c0_g1	2.04	3.57	1.87	3.91	1.76	2.14	2.03	8.26	2.61	2.95	4.17	2.94
TRINITY_DN4308_c0_g1	9.76	8.23	10.35	11.66	12.05	10.95	6.25	32.72	9.9	8.45	34.94	17.53
TRINITY_DN4578_c0_g1	1.8	1.04	1.61	1.23	1.57	1.25	1	1.81	1.26	0.61	1.2	0.37
TRINITY_DN4618_c1_g1	5.32	2.06	2.27	0.54	0.49	0.12	1.07	0.12	0.44	2.06	1.69	0.72
TRINITY_DN4678_c0_g1	6.51	5.21	17.34	6.29	9.83	7.15	2.5	3.34	3.33	3.09	3.95	2.25
TRINITY_DN4754_c0_g1	2.18	2.65	1.42	33.62	1.18	2.45	0.39	1.03	0.31	1.06	1.03	0.62
TRINITY_DN4945_c0_g1	0.82	0.48	1.21	0.55	0.4	0.89	25.18	1.57	1.5	3.83	0.54	0.47
TRINITY_DN5764_c1_g1	4.06	5.66	8.56	0.05	0.08	0.05	0.01	0.24	0	0.03	0.04	0.04
TRINITY_DN5896_c0_g1	3.1	1.66	3.34	0.6	1.13	0.5	0.41	0.88	0.19	0.8	0.35	1.2
TRINITY_DN5896_c1_g1	2.22	2.27	1.28	0.2	0.3	0.07	0.06	0.12	0.06	0.18	0.02	0.05
TRINITY_DN5930_c0_g1	17.89	13.32	12.59	2	1.55	0.7	0.37	1.62	0.13	1.7	0.1	0.67
TRINITY_DN5983_c0_g1	3.4	4.54	3.51	3.55	0.83	1.52	0.51	3.08	0.4	2.81	0.61	0.81
TRINITY_DN6064_c0_g1	9.01	6.03	6.18	0.05	0.29	0.01	0.02	0.02	0	0.04	0.01	0.01
TRINITY_DN6188_c0_g1	1.56	3.73	2.16	1.14	0.81	1.92	0.36	1.08	6.08	2.1	0.57	0.17
TRINITY_DN6213_c1_g1	1.18	0.75	0.73	0.35	0.56	0.75	1.41	2.22	1.03	2.17	1.01	0.93
TRINITY_DN6229_c0_g1	4.87	0.29	1.05	4.12	2.54	2.24	0.93	0.15	0.46	16.86	22.31	46.68
TRINITY_DN640_c0_g2	5.38	4.44	3.82	0.27	1.04	0.28	0.08	0.4	0.24	0.2	0.11	0.3
TRINITY_DN6571_c0_g1	2.88	2.37	3.01	0.52	1.31	0.76	0.89	5.89	2.34	1.82	1.13	4.89
TRINITY_DN6578_c0_g1	3.88	1.79	1.71	1.88	2.96	1.99	0.24	0.86	0.49	2.16	0.7	0.93
TRINITY_DN6582_c0_g1	2.18	1.79	2.48	2.41	1.42	3.12	1.01	0.89	0.65	1.69	1.89	1.63
TRINITY_DN7072_c1_g1	1.66	4.88	4.26	1.93	5.41	4.03	1.47	6.7	4.76	2.13	5.04	4.04
TRINITY_DN7182_c0_g1	2.42	2.07	1.59	3.21	2.12	3.58	1.78	3.67	2.15	2.71	6.07	6.32
TRINITY_DN7656_c1_g1	18.33	18.43	16.79	10.51	6.21	8.93	8.56	18.81	12.69	9.56	11.37	9.98
TRINITY_DN7870_c0_g1	1.03	1.15	1.75	1.38	5.16	2.73	0.98	5.78	1.43	1.67	5.2	6.7
TRINITY_DN8005_c0_g1	2.79	2.32	1.35	1.12	0.86	1.11	0.71	2.47	1.03	1.03	0.46	0.71
TRINITY_DN8046_c0_g1	3.79	2.49	3.04	1.76	0.85	1.23	0.59	1.97	0.47	2.4	0.83	0.95
TRINITY_DN8116_c0_g1	9.05	4.36	4.49	6.68	3.87	3.97	2.07	9.13	2.75	3.93	1.98	4.12
TRINITY_DN8177_c0_g1	7.94	6.73	3.05	0.52	0.26	0.82	0.27	0.9	0.07	0.37	0.25	0.25
TRINITY_DN8177_c0_g3	5.87	2.93	2.89	0.21	0.35	0.19	0.1	0.16	0.07	0.2	0.16	0.14
TRINITY_DN8296_c0_g1	1.57	2.1	2.21	4.29	4.79	3.86	1.69	0.95	3.29	4.44	1.82	4.68
TRINITY_DN8330_c0_g1	1.6	0.57	1.38	1.86	0.73	0.4	1.43	2.22	2.07	4.14	1.49	1.94
TRINITY_DN8568_c0_g1	4.95	2.44	1.45	2.33	3.29	1.55	1.06	2.06	1.13	1.03	2.16	1.5
TRINITY_DN8578_c0_g1	1.22	1.32	1.08	2.01	0.3	1.13	0.35	2.31	1.18	2.02	0.72	0.64
TRINITY_DN885_c0_g1	21.35	17.17	18.43	13.1	16.14	11.96	3.62	9.14	4.75	8.42	5.55	7.67
TRINITY_DN8983_c0_g2	1.52	1.2	1.09	0.07	0.22	0	0.11	0.14	0.15	0.17	0.16	0.12
TRINITY_DN9596_c0_g1	2.39	1.71	1.78	0.89	1.19	1.68	0.97	2.92	0.88	1.37	1.83	2.3
TRINITY_DN9677_c0_g1	2.39	2.45	3.79	0.57	1.43	0.23	0.36	0.54	0.46	0.42	0.3	2.15
TRINITY_DN9756_c0_g1	3.73	4.32	3.34	0.52	0.82	2.45	0.48	2.33	2.65	1.88	0.61	3.37
TRINITY_DN9877_c0_g1	11.24	4.66	4.34	1.17	0.51	0.73	0.39	2.15	1.2	1.26	0.49	0.59
TRINITY_DN9924_c1_g1	84.5	100.83	85.97	0.57	7.23	0.42	0.71	1.91	2.02	0.28	1.87	1.57
TRINITY_DN3131_c0_g1	1160.04	1258.92	1493.43	146.98	560.41	179.71	184.84	565.65	425.87	268.62	518.79	1198.79
TRINITY_DN1049_c0_g1	51.84	35.71	32.59	37.1	35.44	29.51	34.28	45.57	19.57	40.52	23.45	37.72
TRINITY_DN1655_c0_g2	164.6	140.11	168.25	124.04	112.16	150.55	103.76	166.06	135.6	164.59	165.21	171.22
TRINITY_DN11118_c1_g1	1.45	2.62	1.62	1.04	0.79	1.43	1.04	1.77	0.54	1.79	1.21	0.87
TRINITY_DN1655_c0_g3	3.43	2.79	2.34	0.99	0.86	1.1	0.4	1.15	0.59	0.71	0.58	0.42
TRINITY_DN3630_c1_g1	1.51	7.63	4.49	1.26	2.13	0.75	1.45	4.95	14.35	2.07	5.66	4.82
TRINITY_DN6832_c0_g1	10.03	5.14	6.8	1.98	2.44	1.76	3.13	6.5	3.74	3.13	2.49	2.74
TRINITY_DN18382_c0_g2	0.53	0.22	0.36	0.34	0.29	0.22	0.54	1.1	0.54	1.01	1.22	1.09
TRINITY_DN2828_c0_g1	8	6.85	5.77	5.55	7.64	5.17	2.59	4.75	2.54	3.07	3.38	3.12
TRINITY_DN11974_c1_g1	5.24	1.49	1.63	0.36	1.03	0.74	0.46	1.22	0.22	0.8	0.48	1.01
TRINITY_DN2825_c0_g1	14.94	9.4	11.07	6.4	7.12	4.77	4.85	11.67	6.88	7.07	6.58	9.09
TRINITY_DN878_c4_g1	134.31	117.48	115.66	80.38	64.62	71.01	89.86	180.02	73.12	128.95	75.3	88.4
TRINITY_DN13294_c0_g1	1.63	1.01	2.12	1.44	0.21	0.16	2.51	2.91	0.63	3.2	2.12	0.91
TRINITY_DN691_c0_g2	3.3	1.93	1.4	1.31	1.88	0.65	0.54	2.24	0.92	1.55	0.38	6.82
TRINITY_DN654_c1_g1	13.12	12.47	10.78	9.05	8.79	8.18	4.15	10.91	5.62	5.86	8.31	6.18
TRINITY_DN6455_c0_g1	2.9	2.17	2.66	1.33	2.47	2.02	1.73	2.95	0.9	2.58	3.03	1.56
TRINITY_DN7600_c0_g1	1.66	0.76	0.91	1.05	2.73	1.3	1.61	6.3	3.58	4.17	2.81	4.02
TRINITY_DN9326_c1_g1	1.1	0.28	1.1	1.91	1.53	1.01	0.08	0.43	0.1	0.84	1.43	0.54
TRINITY_DN878_c3_g1	80.61	71.33	77.51	77.82	71.34	112.66	57.85	140.24	70.69	94.21	62.79	67.77
TRINITY_DN7799_c1_g1	0.71	1.85	0.15	0.05	0.14	0.57	13.07	3.41	1.5	9.65	0.78	0.86
TRINITY_DN2312_c4_g1	0.44	1	0.9	0.5	0.68	0.6	1.13	0.66	1.23	1.42	1.31	1.48
TRINITY_DN256_c5_g1	20.74	19.66	13.51	14.3	10.48	11.88	5.49	21.5	9.34	11.12	6.69	9.04
TRINITY_DN1402_c3_g1	61.68	41.39	42.27	50.55	42.7	38.35	39.64	94.55	33.84	63.06	47.1	46.87
TRINITY_DN10517_c0_g4	6.72	8.92	8.16	2.19	3.04	2.57	5.11	7.45	5.9	7.03	12.01	12.81
TRINITY_DN1193_c4_g1	1.28	0.93	0.92	0.68	1.17	0.96	0.48	2.67	1.54	0.9	0.57	1.12
TRINITY_DN13965_c0_g1	1.49	0.12	0.8	0.2	0	2.61	0.08	0.19	0	0.25	17.51	0.11
TRINITY_DN18076_c1_g1	1.29	0.29	0.45	0.21	2.45	0.08	0	0.25	0.22	0.06	0.51	1.04
TRINITY_DN18783_c0_g1	1.59	0.48	0.55	0.23	0.9	1.03	0.28	1.58	0.42	0.09	0.46	1.33
TRINITY_DN23429_c0_g1	1.13	0.23	0.23	0	0.2	0.1	0.08	0	0	0.74	0.1	0
TRINITY_DN23994_c0_g1	0.54	0.56	0.42	0.54	2.01	0.39	0.19	0.5	0.42	1.64	0.7	0.5
TRINITY_DN245_c4_g1	0.75	1.88	3.31	0.2	1.39	1.1	0.32	3.46	2.06	0.41	2	1.83
TRINITY_DN33726_c0_g1	0	0.64	0.53	0.36	1.09	0.32	0.49	0.42	0.87	0.41	0.69	0.51
TRINITY_DN45205_c0_g1	0	0	0.53	0	2.15	0.39	0	0	0	0	2.01	0
TRINITY_DN49704_c0_g1	0.42	3.51	0.13	0.09	1.17	0.12	0.04	0.42	0.08	0.06	0.09	0.34
TRINITY_DN57228_c1_g1	0.54	0.4	0.16	0.3	0.09	1.02	0.08	0.36	0.11	0.47	0	0.42
TRINITY_DN7825_c0_g1	24.77	28.86	19.03	0.16	0	0.6	0	0.08	0.5	0	0	0.4
TRINITY_DN838_c2_g1	7.81	6.15	7.57	5	10.93	5.69	4.8	15.54	7.49	9.31	9.57	11.09
t= testis; o= ovary; m= Male body; f= female body

## Sheet: Table S7
Table S7 Abundance of piRNAs corresponding to 41 shared TEs (RPM normalization).
	L_testis	L_ovary	H_testis	H_ovary
comp_TRINITY_DN12205_c171_g2_i1	714.651	968.238	256.975	271.069
comp_TRINITY_DN12582_c336_g1_i1	1508.67	1111.78	1528.68	1532.56
comp_TRINITY_DN56962_c0_g1_i1	633.158	397.154	177.224	179.064
comp_TRINITY_DN52664_c136_g1_i1	845.854	2128.29	887.08	1371.21
comp_TRINITY_DN52664_c136_g2_i1	605.711	1214.96	334.93	408.819
comp_TRINITY_DN12644_c100_g4_i1	760.708	956.873	700.395	621.265
comp_TRINITY_DN13020_c28_g3_i1	276.343	124.637	96.5154	122.914
comp_TRINITY_DN11886_c124_g2_i1	822.401	781.538	237.816	231.197
comp_TRINITY_DN37268_c128_g2_i1	544.273	177.378	147.887	138.471
comp_TRINITY_DN13020_c28_g2_i3	602.227	404.816	391.45	382.65
comp_TRINITY_DN12644_c100_g5_i1	462.696	466.879	341.995	330.929
comp_TRINITY_DN44321_c29_g2_i1	398.029	172.526	308.945	291.572
comp_TRINITY_DN1551_c111_g3_i1	425.986	206.239	199.856	199.361
comp_TRINITY_DN49489_c221_g1_i1	390.126	392.94	443.42	433.031
comp_TRINITY_DN9846_c15_g3_i1	176.921	96.1598	167.764	147.228
comp_TRINITY_DN17736_c0_g1_i1	438.818	133.321	178.302	199.979
comp_TRINITY_DN52664_c136_g4_i1	415.024	371.103	291.462	267.36
comp_TRINITY_DN55096_c271_g1_i1	507.394	288.224	321.399	325.984
comp_TRINITY_DN43803_c0_g1_i2	261.812	221.053	130.044	173.295
comp_TRINITY_DN11895_c13_g1_i1	163.494	81.8571	170.279	92.52
comp_TRINITY_DN55148_c272_g1_i1	133.838	116.081	144.174	149.495
comp_TRINITY_DN55096_c275_g1_i2	616.078	301.633	312.538	394.395
comp_TRINITY_DN45755_c4_g1_i1	154.147	52.2302	42.6296	51.1024
comp_TRINITY_DN28420_c4_g1_i3	118.287	79.0477	44.7851	40.2843
comp_TRINITY_DN5876_c2_g1_i2	154.827	58.2322	83.9421	90.8716
comp_TRINITY_DN12582_c328_g1_i1	362.934	263.577	314.334	352.977
comp_TRINITY_DN8102_c0_g1_i1	256.119	185.807	206.323	239.13
comp_TRINITY_DN13017_c49_g1_i1	446.381	286.436	336.966	422.522
comp_TRINITY_DN27133_c0_g1_i2	168.083	121.573	122.5	148.053
comp_TRINITY_DN44321_c29_g1_i1	402.788	362.802	303.796	292.705
comp_TRINITY_DN51236_c16_g2_i1	99.1674	75.0889	103.82	139.604
comp_TRINITY_DN11438_c0_g2_i1	164.174	60.1478	94.1205	83.5565
comp_TRINITY_DN32011_c0_g1_i2	311.183	153.881	212.549	243.664
comp_TRINITY_DN52020_c0_g1_i1	529.657	210.964	258.412	212.549
comp_TRINITY_DN52424_c44_g1_i1	346.788	74.3227	83.8223	71.6051
comp_TRINITY_DN38742_c3_g2_i1	86.8458	68.7038	86.5765	97.1563
comp_TRINITY_DN42646_c3_g1_i1	116.078	63.2126	88.0134	97.7745
comp_TRINITY_DN46095_c4_g1_i1	105.031	51.5917	88.6122	81.4959
comp_TRINITY_DN53120_c27_g1_i2	38.5792	38.183	39.2767	42.3449
comp_TRINITY_DN44321_c28_g1_i1	203.263	137.918	171.956	183.804
comp_TRINITY_DN3484_c0_g1_i1	186.268	93.2226	119.626	141.974

## Sheet: Table S8
Table S8 Abundance of sense piRNAs corresponding to L. migratoria retrotransposon transcripts (RPM normalization).
id	Testis	Ovary	body_M	body_F	TE	Species
TRINITY_DN5542_c0_g1	242.437	316.191	21.416	15.2268	LINE	L.migratoria
TRINITY_DN12936_c0_g1	207.172	72.918	24.7513	5.86605	LINE	L.migratoria
TRINITY_DN3636_c0_g1	362.679	508.893	8.42598	3.99391	LINE	L.migratoria
TRINITY_DN148_c4_g1	649.814	706.577	206.085	226.155	LINE	L.migratoria
TRINITY_DN8663_c0_g1	45.8022	24.7742	15.0965	15.8508	LINE	L.migratoria
TRINITY_DN0_c0_g1	424.202	261.151	552.516	753.351	LINE	L.migratoria
TRINITY_DN1662_c0_g1	710.997	587.813	161.498	406.255	LINE	L.migratoria
TRINITY_DN866_c0_g2	60.928	88.7531	9.74254	4.36834	LINE	L.migratoria
TRINITY_DN3702_c1_g3	4.92863	1.02162	0.702165	1.87214	LINE	L.migratoria
TRINITY_DN6907_c1_g1	24.3882	31.287	4.38853	0.998477	LINE	L.migratoria
TRINITY_DN3612_c1_g1	70.8702	89.5193	12.2879	11.4825	LINE	L.migratoria
TRINITY_DN4218_c1_g1	27.2774	48.5269	7.63604	0.873667	LINE	L.migratoria
TRINITY_DN15599_c0_g1	29.0619	26.4344	0.0877706	0.12481	LINE	L.migratoria
TRINITY_DN701_c3_g1	34.8403	59.3815	27.9988	42.4353	LINE	L.migratoria
TRINITY_DN3259_c2_g1	40.9586	24.7742	39.409	78.5053	LINE	L.migratoria
TRINITY_DN2283_c1_g1	98.4026	72.7903	18.9585	21.4673	LINE	L.migratoria
TRINITY_DN22069_c0_g1	4.41877	0	2.80866	0.499238	LINE	L.migratoria
TRINITY_DN0_c33_g1	54.1299	29.4992	85.7519	149.647	LINE	L.migratoria
TRINITY_DN1277_c2_g1	264.956	69.7254	17.0275	2.24657	Ty1	L.migratoria
TRINITY_DN14216_c0_g1	2.80422	0.255404	28.9643	10.1096	Ty1	L.migratoria
TRINITY_DN17482_c0_g1	0.424882	0.127702	2.10649	0.873667	Ty1	L.migratoria
TRINITY_DN17617_c0_g1	140.466	85.3051	157.022	296.423	Ty1	L.migratoria
TRINITY_DN1967_c0_g1	229.606	133.832	6.75834	3.99391	Ty1	L.migratoria
TRINITY_DN25459_c0_g1	0	0	4.03745	0.998477	Ty1	L.migratoria
TRINITY_DN3801_c0_g1	149.133	6.25741	21.2405	1.74733	Ty1	L.migratoria
TRINITY_DN4014_c0_g1	190.517	0.383107	15.7109	1.74733	Ty1	L.migratoria
TRINITY_DN5310_c0_g2	1.95446	0.255404	17.2908	1.62253	Ty1	L.migratoria
TRINITY_DN5360_c0_g1	84.8913	66.0221	22.6448	2.621	Ty1	L.migratoria
TRINITY_DN5727_c0_g1	198.845	3.19256	11.9368	2.49619	Ty1	L.migratoria
TRINITY_DN5859_c0_g1	185.843	2.29864	63.5459	30.0791	Ty1	L.migratoria
TRINITY_DN6380_c2_g1	69.9355	1.40472	1.66764	0.374429	Ty1	L.migratoria
TRINITY_DN649_c3_g2	0.339905	0.127702	17.5541	1.2481	Ty1	L.migratoria
TRINITY_DN7460_c1_g1	6.03332	0.127702	0.438853	1.12329	Ty1	L.migratoria
TRINITY_DN7469_c0_g1	68.7458	0.893916	1.22879	0.374429	Ty1	L.migratoria
TRINITY_DN7551_c0_g1	1103.33	55.6782	47.4839	4.24353	Ty1	L.migratoria
TRINITY_DN7874_c0_g1	26.6826	1.78783	76.6237	29.8295	Ty1	L.migratoria
TRINITY_DN8703_c0_g1	209.297	17.6229	42.5687	35.0715	Ty1	L.migratoria
TRINITY_DN9101_c0_g1	119.307	11.6209	14.8332	1.12329	Ty1	L.migratoria
TRINITY_DN9596_c0_g1	1.69953	0.127702	13.78	1.2481	Ty1	L.migratoria
TRINITY_DN1031_c0_g1	260.112	240.591	106.554	279.199	Ty3	L.migratoria
TRINITY_DN10325_c0_g1	5.43848	5.6189	0.263312	0.249619	Ty3	L.migratoria
TRINITY_DN10835_c0_g1	8.92251	150.689	0.702165	3.99391	Ty3	L.migratoria
TRINITY_DN10979_c0_g1	414.175	103.183	30.1931	3.36986	Ty3	L.migratoria
TRINITY_DN11605_c1_g1	489.549	28.8607	19.8362	20.2192	Ty3	L.migratoria
TRINITY_DN11716_c1_g1	3.05915	0.893916	11.7613	17.9726	Ty3	L.migratoria
TRINITY_DN12006_c0_g1	24.983	51.2086	11.4979	4.49315	Ty3	L.migratoria
TRINITY_DN12642_c0_g1	0.594834	0.127702	10.2692	2.87062	Ty3	L.migratoria
TRINITY_DN13301_c0_g1	32.0361	9.83307	2.36981	1.49772	Ty3	L.migratoria
TRINITY_DN14714_c0_g1	0.0849763	0.127702	2.19427	1.2481	Ty3	L.migratoria
TRINITY_DN14849_c1_g1	0.764787	0.255404	37.9169	3.12024	Ty3	L.migratoria
TRINITY_DN16162_c0_g1	2.03943	19.6661	47.1328	62.904	Ty3	L.migratoria
TRINITY_DN1645_c3_g1	573.42	81.2186	22.9081	6.4901	Ty3	L.migratoria
TRINITY_DN1825_c0_g1	292.318	123.616	8.86483	0.998477	Ty3	L.migratoria
TRINITY_DN19243_c0_g1	5.77839	0.255404	5.26624	0.374429	Ty3	L.migratoria
TRINITY_DN2221_c3_g2	673.182	46.3559	17.4664	14.1035	Ty3	L.migratoria
TRINITY_DN2303_c1_g1	16.5704	10.2162	5.26624	2.87062	Ty3	L.migratoria
TRINITY_DN2397_c0_g1	248.981	3.57566	34.9327	2.24657	Ty3	L.migratoria
TRINITY_DN2397_c1_g1	301.666	0.766213	53.8034	7.36377	Ty3	L.migratoria
TRINITY_DN25146_c0_g1	0.254929	596.242	2.28204	135.169	Ty3	L.migratoria
TRINITY_DN2735_c0_g1	297.672	6.76822	10.6202	0.748858	Ty3	L.migratoria
TRINITY_DN2981_c2_g1	33.9905	9.83307	19.2218	1.99695	Ty3	L.migratoria
TRINITY_DN30584_c0_g1	25.153	15.0689	0.263312	0.374429	Ty3	L.migratoria
TRINITY_DN3163_c1_g1	244.902	163.842	5.70509	1.87214	Ty3	L.migratoria
TRINITY_DN3163_c1_g2	652.618	2328.91	9.30368	4.49315	Ty3	L.migratoria
TRINITY_DN3243_c0_g1	347.468	226.671	7.02165	3.8691	Ty3	L.migratoria
TRINITY_DN4084_c0_g1	136.897	2042.73	10.708	173.735	Ty3	L.migratoria
TRINITY_DN40_c1_g2	602.907	304.314	23.2592	1.74733	Ty3	L.migratoria
TRINITY_DN4278_c0_g1	88.4603	21.0709	110.942	66.5235	Ty3	L.migratoria
TRINITY_DN42965_c0_g1	1.35962	0.127702	1.4921	0.12481	Ty3	L.migratoria
TRINITY_DN4677_c1_g1	101.037	5.4912	11.0591	0.998477	Ty3	L.migratoria
TRINITY_DN4831_c0_g1	312.118	82.2402	73.2885	9.73515	Ty3	L.migratoria
TRINITY_DN5370_c0_g1	122.281	101.906	4.21299	3.61948	Ty3	L.migratoria
TRINITY_DN571_c1_g1	1.86948	225.394	3.77414	28.207	Ty3	L.migratoria
TRINITY_DN5820_c0_g3	8.75256	0.383107	5.00292	1.49772	Ty3	L.migratoria
TRINITY_DN6005_c0_g1	258.838	12.7702	3.33528	0.499238	Ty3	L.migratoria
TRINITY_DN6045_c0_g1	18.1	0.893916	1.40433	1.12329	Ty3	L.migratoria
TRINITY_DN6191_c0_g1	1.69953	0.383107	1.22879	0.624048	Ty3	L.migratoria
TRINITY_DN6289_c0_g1	0.339905	1.27702	0.351082	1.49772	Ty3	L.migratoria
TRINITY_DN631_c3_g1	94.4937	7.53443	5.17847	2.87062	Ty3	L.migratoria
TRINITY_DN6356_c1_g1	6.28825	18.7722	0.175541	0.374429	Ty3	L.migratoria
TRINITY_DN680_c1_g1	559.994	26.4344	137.712	5.61643	Ty3	L.migratoria
TRINITY_DN7065_c0_g1	4.75867	2.17094	0.965477	2.37138	Ty3	L.migratoria
TRINITY_DN7139_c0_g1	39.8539	24.9019	1.93095	1.12329	Ty3	L.migratoria
TRINITY_DN7368_c0_g1	153.212	1.14932	22.9959	1.87214	Ty3	L.migratoria
TRINITY_DN7903_c0_g1	35.6051	21.8371	1.22879	0.998477	Ty3	L.migratoria
TRINITY_DN8450_c0_g1	3.65398	410.052	8.16267	7.36377	Ty3	L.migratoria
TRINITY_DN8673_c0_g1	247.366	29.7546	210.913	238.386	Ty3	L.migratoria
TRINITY_DN8698_c1_g1	24.6431	0	4.12522	1.2481	Ty3	L.migratoria
TRINITY_DN9142_c0_g1	280.167	0.255404	22.206	1.74733	Ty3	L.migratoria
TRINITY_DN9186_c0_g1	29.4018	17.6229	7.37273	6.98934	Ty3	L.migratoria
TRINITY_DN9487_c0_g1	194.426	47.2498	41.2522	2.24657	Ty3	L.migratoria

## Sheet: Table S9
Table S9 Abundance of antisense piRNAs corresponding to L. migratoria retrotransposon transcripts (RPM normalization).
id	Testis	Ovary	body_M	body_F	TE	Species
TRINITY_DN5542_c0_g1	483.6	795.968	143.329	176.73	LINE	L.migratoria
TRINITY_DN12936_c0_g1	77.0735	129.618	15.0088	4.24353	LINE	L.migratoria
TRINITY_DN3636_c0_g1	1006.29	1253.78	56.4365	79.3789	LINE	L.migratoria
TRINITY_DN148_c4_g1	291.129	106.631	144.295	109.957	LINE	L.migratoria
TRINITY_DN8663_c0_g1	452.074	808.611	84.0842	146.027	LINE	L.migratoria
TRINITY_DN0_c0_g1	2695.87	2100.06	1045.96	1067.5	LINE	L.migratoria
TRINITY_DN1662_c0_g1	245.667	102.928	124.195	130.676	LINE	L.migratoria
TRINITY_DN866_c0_g2	16.7403	19.9215	3.51082	2.37138	LINE	L.migratoria
TRINITY_DN3702_c1_g3	14.6159	1.27702	4.38853	0.998477	LINE	L.migratoria
TRINITY_DN6907_c1_g1	75.1191	48.91	7.28496	11.6073	LINE	L.migratoria
TRINITY_DN3612_c1_g1	8.66758	5.23579	2.80866	1.12329	LINE	L.migratoria
TRINITY_DN4218_c1_g1	121.686	29.3715	17.3786	26.8341	LINE	L.migratoria
TRINITY_DN15599_c0_g1	3.39905	1.91553	0.438853	1.12329	LINE	L.migratoria
TRINITY_DN701_c3_g1	3.14412	3.32026	0.877706	0.499238	LINE	L.migratoria
TRINITY_DN3259_c2_g1	16.0605	6.64052	47.7472	61.656	LINE	L.migratoria
TRINITY_DN2283_c1_g1	30.1666	17.1121	11.4979	12.3562	LINE	L.migratoria
TRINITY_DN22069_c0_g1	1.10469	0.510809	0.175541	0.12481	LINE	L.migratoria
TRINITY_DN0_c33_g1	253.399	218.243	83.8209	179.851	LINE	L.migratoria
TRINITY_DN1277_c2_g1	157.716	15.9628	13.6922	1.62253	Ty1	L.migratoria
TRINITY_DN14216_c0_g1	5.26853	0.383107	15.0088	2.621	Ty1	L.migratoria
TRINITY_DN17482_c0_g1	0.339905	0	0.965477	0	Ty1	L.migratoria
TRINITY_DN17617_c0_g1	20.1394	11.4932	24.4002	62.28	Ty1	L.migratoria
TRINITY_DN1967_c0_g1	216.86	161.926	31.3341	6.24048	Ty1	L.migratoria
TRINITY_DN25459_c0_g1	0.509858	0	7.19719	1.12329	Ty1	L.migratoria
TRINITY_DN3801_c0_g1	303.365	17.1121	35.2838	3.24505	Ty1	L.migratoria
TRINITY_DN4014_c0_g1	140.976	1.40472	38.8824	3.49467	Ty1	L.migratoria
TRINITY_DN5310_c0_g2	1.69953	0.127702	26.5067	1.62253	Ty1	L.migratoria
TRINITY_DN5360_c0_g1	82.7669	24.6465	20.0117	1.62253	Ty1	L.migratoria
TRINITY_DN5727_c0_g1	127.295	14.1749	41.691	5.36681	Ty1	L.migratoria
TRINITY_DN5859_c0_g1	216.18	25.4127	27.2089	8.61186	Ty1	L.migratoria
TRINITY_DN6380_c2_g1	30.4215	2.93715	1.22879	3.12024	Ty1	L.migratoria
TRINITY_DN649_c3_g2	0.764787	0.510809	8.77706	0.748858	Ty1	L.migratoria
TRINITY_DN7460_c1_g1	1.95446	0.255404	2.72089	2.99543	Ty1	L.migratoria
TRINITY_DN7469_c0_g1	201.989	0.510809	1.84318	0.748858	Ty1	L.migratoria
TRINITY_DN7551_c0_g1	479.436	197.3	38.0047	4.24353	Ty1	L.migratoria
TRINITY_DN7874_c0_g1	16.9953	4.85269	84.6109	8.48705	Ty1	L.migratoria
TRINITY_DN8703_c0_g1	167.998	2.80945	19.7484	14.8523	Ty1	L.migratoria
TRINITY_DN9101_c0_g1	83.5317	16.8567	23.1714	2.49619	Ty1	L.migratoria
TRINITY_DN9596_c0_g1	0.67981	0.127702	18.6074	2.24657	Ty1	L.migratoria
TRINITY_DN1031_c0_g1	2818.92	4877.71	508.806	879.783	Ty3	L.migratoria
TRINITY_DN10325_c0_g1	138.256	98.4584	0.438853	1.12329	Ty3	L.migratoria
TRINITY_DN10835_c0_g1	67.6411	1744.28	16.062	276.328	Ty3	L.migratoria
TRINITY_DN10979_c0_g1	127.889	16.4736	6.75834	1.37291	Ty3	L.migratoria
TRINITY_DN11605_c1_g1	240.483	21.8371	91.1059	61.4063	Ty3	L.migratoria
TRINITY_DN11716_c1_g1	3.48403	1.78783	23.9614	15.726	Ty3	L.migratoria
TRINITY_DN12006_c0_g1	3.48403	1.91553	0.965477	0.624048	Ty3	L.migratoria
TRINITY_DN12642_c0_g1	1.10469	0	2.01872	0.873667	Ty3	L.migratoria
TRINITY_DN13301_c0_g1	42.1482	69.0869	9.47923	3.74429	Ty3	L.migratoria
TRINITY_DN14714_c0_g1	1.95446	2.29864	6.5828	2.74581	Ty3	L.migratoria
TRINITY_DN14849_c1_g1	2.46431	0.255404	17.8174	2.49619	Ty3	L.migratoria
TRINITY_DN16162_c0_g1	3.73896	2.04324	36.6881	7.98782	Ty3	L.migratoria
TRINITY_DN1645_c3_g1	57.359	7.78984	5.35401	1.62253	Ty3	L.migratoria
TRINITY_DN1825_c0_g1	553.026	15.0689	5.0907	1.87214	Ty3	L.migratoria
TRINITY_DN19243_c0_g1	2.54929	0.255404	2.10649	0.249619	Ty3	L.migratoria
TRINITY_DN2221_c3_g2	334.042	123.488	27.1211	37.5677	Ty3	L.migratoria
TRINITY_DN2303_c1_g1	5.09858	4.85269	15.6232	1.62253	Ty3	L.migratoria
TRINITY_DN2397_c0_g1	131.628	0.766213	18.1685	0.748858	Ty3	L.migratoria
TRINITY_DN2397_c1_g1	84.4664	0.638511	27.56	1.74733	Ty3	L.migratoria
TRINITY_DN25146_c0_g1	0.509858	22.0925	0.614394	21.5921	Ty3	L.migratoria
TRINITY_DN2735_c0_g1	296.992	24.2634	121.387	6.36529	Ty3	L.migratoria
TRINITY_DN2981_c2_g1	115.398	206.75	41.7788	8.73667	Ty3	L.migratoria
TRINITY_DN30584_c0_g1	25.153	25.4127	0.526624	0.374429	Ty3	L.migratoria
TRINITY_DN3163_c1_g1	718.985	2555.07	12.0246	5.11719	Ty3	L.migratoria
TRINITY_DN3163_c1_g2	208.447	142.005	4.91515	2.12176	Ty3	L.migratoria
TRINITY_DN3243_c0_g1	634.603	721.007	35.196	60.9071	Ty3	L.migratoria
TRINITY_DN4084_c0_g1	54.8947	119.402	4.91515	14.2283	Ty3	L.migratoria
TRINITY_DN40_c1_g2	212.101	6.38511	17.993	0.249619	Ty3	L.migratoria
TRINITY_DN4278_c0_g1	3.569	2.04324	4.91515	1.37291	Ty3	L.migratoria
TRINITY_DN42965_c0_g1	1.35962	0.127702	10.3569	0.374429	Ty3	L.migratoria
TRINITY_DN4677_c1_g1	149.133	16.3459	17.9052	1.2481	Ty3	L.migratoria
TRINITY_DN4831_c0_g1	155.507	10.4716	16.1498	3.8691	Ty3	L.migratoria
TRINITY_DN5370_c0_g1	431.255	1311.76	4.21299	5.86605	Ty3	L.migratoria
TRINITY_DN571_c1_g1	54.3848	2426.34	30.4564	434.837	Ty3	L.migratoria
TRINITY_DN5820_c0_g3	4.24882	0.383107	116.823	2.621	Ty3	L.migratoria
TRINITY_DN6005_c0_g1	378.399	51.5917	145.875	2.12176	Ty3	L.migratoria
TRINITY_DN6045_c0_g1	130.014	2.17094	1.05325	1.2481	Ty3	L.migratoria
TRINITY_DN6191_c0_g1	1.27464	1.02162	16.5886	3.8691	Ty3	L.migratoria
TRINITY_DN6289_c0_g1	1.18967	0.255404	0.263312	0.499238	Ty3	L.migratoria
TRINITY_DN631_c3_g1	166.214	28.8607	23.0837	47.4277	Ty3	L.migratoria
TRINITY_DN6356_c1_g1	13.2563	15.3243	0.438853	1.2481	Ty3	L.migratoria
TRINITY_DN680_c1_g1	647.35	3.70337	20.0995	4.86758	Ty3	L.migratoria
TRINITY_DN7065_c0_g1	1.18967	1.27702	1.14102	1.99695	Ty3	L.migratoria
TRINITY_DN7139_c0_g1	72.3998	128.979	12.5512	21.5921	Ty3	L.migratoria
TRINITY_DN7368_c0_g1	257.648	3.70337	12.4634	0.998477	Ty3	L.migratoria
TRINITY_DN7903_c0_g1	169.018	273.155	1.31656	2.37138	Ty3	L.migratoria
TRINITY_DN8450_c0_g1	5.26853	26.179	2.63312	4.49315	Ty3	L.migratoria
TRINITY_DN8673_c0_g1	355.966	88.37	54.0667	27.2085	Ty3	L.migratoria
TRINITY_DN8698_c1_g1	159.416	0.255404	59.8596	13.7291	Ty3	L.migratoria
TRINITY_DN9142_c0_g1	264.276	2.17094	207.841	1.87214	Ty3	L.migratoria
TRINITY_DN9186_c0_g1	266.231	208.793	5.88063	8.23743	Ty3	L.migratoria
TRINITY_DN9487_c0_g1	33.7356	6.76822	14.5699	1.49772	Ty3	L.migratoria

## Sheet: Table S10
Table S10 Abundance of sense piRNAs corresponding to A. rhodopa retrotransposon transcripts (RPM normalization).
id	Testis	Ovary	body_M	body_F	TE	Species
TRINITY_DN3131_c0_g1	123.219	106.738	124.892	233.5	LINE	A.rhodopa
TRINITY_DN1049_c0_g1	68.8541	87.2655	405.055	1062.3	LINE	A.rhodopa
TRINITY_DN1655_c0_g2	71.728	65.4234	43.5997	95.5272	LINE	A.rhodopa
TRINITY_DN11118_c1_g1	0.359239	0.618174	4.50061	14.5638	LINE	A.rhodopa
TRINITY_DN1655_c0_g3	1.07772	1.75149	3.2817	13.7973	LINE	A.rhodopa
TRINITY_DN3630_c1_g1	57.5979	63.6719	76.2291	209.642	LINE	A.rhodopa
TRINITY_DN6832_c0_g1	85.9778	39.5631	51.1944	40.2421	LINE	A.rhodopa
TRINITY_DN18382_c0_g2	1.31721	0.927261	2.43783	9.38983	LINE	A.rhodopa
TRINITY_DN2828_c0_g1	1.07772	0.309087	4.0318	13.3182	LINE	A.rhodopa
TRINITY_DN11974_c1_g1	11.0166	12.7756	13.2205	40.2421	LINE	A.rhodopa
TRINITY_DN2825_c0_g1	12.4536	11.3332	6.56339	12.2643	LINE	A.rhodopa
TRINITY_DN878_c4_g1	444.139	424.067	422.495	1113.08	LINE	A.rhodopa
TRINITY_DN13294_c0_g1	0.359239	1.03029	5.532	7.09028	LINE	A.rhodopa
TRINITY_DN691_c0_g2	0.478985	0.721203	2.34407	7.09028	LINE	A.rhodopa
TRINITY_DN654_c1_g1	0	0.618174	3.56298	11.9768	LINE	A.rhodopa
TRINITY_DN6455_c0_g1	1.31721	2.57572	5.90705	14.2764	LINE	A.rhodopa
TRINITY_DN7600_c0_g1	0.478985	0.309087	7.50102	9.10239	LINE	A.rhodopa
TRINITY_DN9326_c1_g1	0.598731	0.515145	2.81288	7.28191	LINE	A.rhodopa
TRINITY_DN878_c3_g1	272.662	319.287	875.931	2308.08	LINE	A.rhodopa
TRINITY_DN7799_c1_g1	0.838223	1.03029	9.00122	12.1685	LINE	A.rhodopa
TRINITY_DN2312_c4_g1	31.3735	29.9814	22.5968	27.7862	LINE	A.rhodopa
TRINITY_DN256_c5_g1	158.664	183.804	305.385	299.229	LINE	A.rhodopa
TRINITY_DN1402_c3_g1	93.1625	103.647	261.504	641.766	LINE	A.rhodopa
TRINITY_DN13292_c0_g1	0.359239	0.309087	7.68854	16.2885	Ty1	A.rhodopa
TRINITY_DN13972_c0_g1	2.27518	1.85452	3.75051	9.1982	Ty1	A.rhodopa
TRINITY_DN13972_c0_g3	2.15543	2.4727	2.53159	9.8689	Ty1	A.rhodopa
TRINITY_DN14771_c0_g1	0.359239	0.515145	2.90664	6.51539	Ty1	A.rhodopa
TRINITY_DN15314_c0_g1	1.07772	0.618174	5.90705	13.3182	Ty1	A.rhodopa
TRINITY_DN2135_c1_g1	0.119746	0.618174	2.53159	11.2103	Ty1	A.rhodopa
TRINITY_DN2223_c1_g1	0.359239	0.309087	2.53159	10.7312	Ty1	A.rhodopa
TRINITY_DN2489_c1_g1	0.119746	0.103029	4.59437	11.0187	Ty1	A.rhodopa
TRINITY_DN3181_c0_g1	2.15543	0.824232	7.50102	28.8402	Ty1	A.rhodopa
TRINITY_DN36418_c0_g1	0.119746	0.103029	1.78149	5.84469	Ty1	A.rhodopa
TRINITY_DN41052_c0_g1	0.359239	1.33938	13.033	13.6057	Ty1	A.rhodopa
TRINITY_DN48252_c0_g1	0.359239	1.64846	3.00041	9.38983	Ty1	A.rhodopa
TRINITY_DN5762_c0_g1	0.718477	0.412116	45.2874	44.8412	Ty1	A.rhodopa
TRINITY_DN6769_c0_g1	0.718477	4.43025	8.25112	17.1508	Ty1	A.rhodopa
TRINITY_DN8937_c0_g2	155.67	106.429	11.6266	8.71913	Ty1	A.rhodopa
TRINITY_DN9599_c0_g1	4.6701	2.36967	6.75092	22.8039	Ty1	A.rhodopa
TRINITY_DN10031_c0_g1	4.19112	4.53327	46.9751	32.3853	Ty3	A.rhodopa
TRINITY_DN10078_c0_g1	0.478985	0.206058	4.59437	2.39537	Ty3	A.rhodopa
TRINITY_DN10261_c0_g1	4.19112	5.66659	91.6062	85.275	Ty3	A.rhodopa
TRINITY_DN1038_c1_g2	0.119746	0.103029	2.25031	8.5275	Ty3	A.rhodopa
TRINITY_DN10405_c0_g1	0	0	1.03139	1.62885	Ty3	A.rhodopa
TRINITY_DN10578_c0_g1	0.239492	0.103029	2.81288	10.4438	Ty3	A.rhodopa
TRINITY_DN10595_c0_g1	1.07772	1.13332	1.5002	7.28191	Ty3	A.rhodopa
TRINITY_DN10845_c0_g1	0.359239	0.309087	4.40685	7.1861	Ty3	A.rhodopa
TRINITY_DN10933_c0_g1	0.478985	0.927261	5.90705	15.7136	Ty3	A.rhodopa
TRINITY_DN11109_c0_g1	0.239492	0.721203	2.53159	10.8271	Ty3	A.rhodopa
TRINITY_DN11866_c0_g1	2.15543	1.54543	4.31309	11.6894	Ty3	A.rhodopa
TRINITY_DN12135_c0_g1	0	0.103029	1.87525	8.62331	Ty3	A.rhodopa
TRINITY_DN12435_c1_g1	0.239492	0	56.914	38.1342	Ty3	A.rhodopa
TRINITY_DN12617_c0_g1	0.478985	0.412116	2.34407	7.95261	Ty3	A.rhodopa
TRINITY_DN12663_c1_g1	0.598731	0.412116	7.0322	22.1332	Ty3	A.rhodopa
TRINITY_DN12663_c1_g2	0.598731	0.309087	4.7819	18.109	Ty3	A.rhodopa
TRINITY_DN13176_c0_g1	0	0	4.96942	16.0969	Ty3	A.rhodopa
TRINITY_DN1337_c4_g1	0.239492	0.103029	1.87525	5.94051	Ty3	A.rhodopa
TRINITY_DN13914_c0_g1	0.957969	2.36967	142.801	55.1892	Ty3	A.rhodopa
TRINITY_DN13930_c0_g1	3.95162	4.22419	8.15736	16.1927	Ty3	A.rhodopa
TRINITY_DN14218_c1_g1	0	0.206058	72.2911	59.9799	Ty3	A.rhodopa
TRINITY_DN14817_c0_g1	0	0	102.014	100.414	Ty3	A.rhodopa
TRINITY_DN15502_c0_g1	0	0	0.937627	3.16188	Ty3	A.rhodopa
TRINITY_DN15687_c0_g1	0	0	0.187525	1.43722	Ty3	A.rhodopa
TRINITY_DN16397_c0_g1	2.87391	2.26664	2.71912	7.56935	Ty3	A.rhodopa
TRINITY_DN16719_c0_g1	0	0.206058	10.2201	23.4746	Ty3	A.rhodopa
TRINITY_DN16719_c0_g2	0	0	3.18793	13.414	Ty3	A.rhodopa
TRINITY_DN17514_c0_g1	0.957969	0.618174	31.8793	70.7112	Ty3	A.rhodopa
TRINITY_DN1873_c0_g1	4.07137	4.84236	146.551	110.953	Ty3	A.rhodopa
TRINITY_DN1897_c0_g1	0	0.206058	5.90705	20.3127	Ty3	A.rhodopa
TRINITY_DN196_c0_g1	0.478985	0.618174	18.565	40.1463	Ty3	A.rhodopa
TRINITY_DN20244_c0_g1	0.598731	0.618174	6.46963	22.4206	Ty3	A.rhodopa
TRINITY_DN21421_c0_g1	0.359239	0.412116	2.71912	11.0187	Ty3	A.rhodopa
TRINITY_DN2194_c0_g1	0.359239	0	15.6584	9.10239	Ty3	A.rhodopa
TRINITY_DN2196_c0_g1	0.598731	0.824232	12.5642	54.7101	Ty3	A.rhodopa
TRINITY_DN2209_c0_g1	0.239492	0.412116	1.87525	5.55725	Ty3	A.rhodopa
TRINITY_DN2261_c1_g2	0.119746	0.309087	7.59478	21.0792	Ty3	A.rhodopa
TRINITY_DN2265_c0_g2	0.598731	0.515145	3.93803	15.6178	Ty3	A.rhodopa
TRINITY_DN2400_c1_g1	31.134	16.8968	18.565	68.9865	Ty3	A.rhodopa
TRINITY_DN2415_c0_g1	1.19746	1.44241	9.65756	21.6541	Ty3	A.rhodopa
TRINITY_DN24353_c0_g1	0.239492	0.515145	5.62576	5.65306	Ty3	A.rhodopa
TRINITY_DN25357_c1_g1	0	0.103029	0.0937627	0.574888	Ty3	A.rhodopa
TRINITY_DN27974_c0_g1	0	0	0.281288	0.862331	Ty3	A.rhodopa
TRINITY_DN2851_c0_g1	6.2268	7.31506	48.1003	60.7465	Ty3	A.rhodopa
TRINITY_DN2854_c5_g1	0.119746	0	16.6898	38.4217	Ty3	A.rhodopa
TRINITY_DN29239_c0_g1	0	0	0.375051	1.43722	Ty3	A.rhodopa
TRINITY_DN3096_c0_g1	0	0.309087	8.34488	14.1806	Ty3	A.rhodopa
TRINITY_DN31437_c0_g1	0.239492	0.103029	0.187525	0.862331	Ty3	A.rhodopa
TRINITY_DN3155_c0_g1	0.598731	1.64846	3.84427	11.2103	Ty3	A.rhodopa
TRINITY_DN31616_c0_g1	0	0	9.00122	22.6122	Ty3	A.rhodopa
TRINITY_DN3400_c0_g1	0.239492	0.721203	28.5039	3.9284	Ty3	A.rhodopa
TRINITY_DN3417_c0_g1	3.35289	4.43025	22.5031	25.4867	Ty3	A.rhodopa
TRINITY_DN34403_c0_g1	0.598731	0.618174	5.34448	12.3601	Ty3	A.rhodopa
TRINITY_DN3512_c1_g1	0.478985	1.85452	1186.29	702.896	Ty3	A.rhodopa
TRINITY_DN3529_c2_g1	1.19746	0.206058	37.0363	50.5901	Ty3	A.rhodopa
TRINITY_DN3710_c0_g1	122.141	133.423	232.719	704.237	Ty3	A.rhodopa
TRINITY_DN3746_c0_g1	0.239492	0.618174	13.9706	26.8281	Ty3	A.rhodopa
TRINITY_DN374_c4_g1	2.51467	0.927261	2.81288	8.81494	Ty3	A.rhodopa
TRINITY_DN376_c0_g1	0.119746	0.515145	54.3824	172.179	Ty3	A.rhodopa
TRINITY_DN3892_c0_g1	0.598731	1.44241	529.291	593.476	Ty3	A.rhodopa
TRINITY_DN4137_c0_g1	0.478985	2.06058	6.56339	23.0913	Ty3	A.rhodopa
TRINITY_DN4225_c0_g1	1.07772	0.721203	107.733	62.1837	Ty3	A.rhodopa
TRINITY_DN4308_c0_g1	0.478985	0.618174	183.025	37.751	Ty3	A.rhodopa
TRINITY_DN4578_c0_g1	1.91594	1.03029	6.65715	18.6838	Ty3	A.rhodopa
TRINITY_DN4618_c1_g1	17.3632	18.2361	29.1602	64.9623	Ty3	A.rhodopa
TRINITY_DN4678_c0_g1	2.39492	2.36967	2.25031	5.65306	Ty3	A.rhodopa
TRINITY_DN4754_c0_g1	0.478985	0.412116	72.7599	177.928	Ty3	A.rhodopa
TRINITY_DN4945_c0_g1	3.71213	4.12116	159.584	26.9239	Ty3	A.rhodopa
TRINITY_DN5764_c1_g1	0.478985	0.206058	0.562576	3.16188	Ty3	A.rhodopa
TRINITY_DN5896_c0_g1	0.478985	0.309087	4.21932	21.6541	Ty3	A.rhodopa
TRINITY_DN5896_c1_g1	0.359239	0	1.5002	3.83258	Ty3	A.rhodopa
TRINITY_DN5930_c0_g1	0	0.515145	18.8463	56.2432	Ty3	A.rhodopa
TRINITY_DN5983_c0_g1	0.239492	0.515145	15.002	22.6122	Ty3	A.rhodopa
TRINITY_DN6064_c0_g1	0.359239	0.721203	2.71912	4.88654	Ty3	A.rhodopa
TRINITY_DN6188_c0_g1	0.239492	0.103029	13.4081	12.7433	Ty3	A.rhodopa
TRINITY_DN6213_c1_g1	0.598731	1.44241	15.6584	30.2774	Ty3	A.rhodopa
TRINITY_DN6229_c0_g1	1.07772	0.309087	77.2605	62.7586	Ty3	A.rhodopa
TRINITY_DN640_c0_g2	1.43695	0.721203	8.15736	11.6894	Ty3	A.rhodopa
TRINITY_DN6571_c0_g1	1.07772	0.515145	276.975	139.41	Ty3	A.rhodopa
TRINITY_DN6578_c0_g1	0.239492	0.515145	0.562576	1.43722	Ty3	A.rhodopa
TRINITY_DN6582_c0_g1	1.31721	1.64846	4.50061	9.58146	Ty3	A.rhodopa
TRINITY_DN7072_c1_g1	1.31721	1.13332	73.0412	59.2134	Ty3	A.rhodopa
TRINITY_DN7182_c0_g1	1.07772	1.75149	427.746	104.821	Ty3	A.rhodopa
TRINITY_DN7656_c1_g1	1.91594	3.70904	44.8186	111.72	Ty3	A.rhodopa
TRINITY_DN7870_c0_g1	0	0.103029	3.65675	3.35351	Ty3	A.rhodopa
TRINITY_DN8005_c0_g1	1.43695	2.57572	297.697	224.781	Ty3	A.rhodopa
TRINITY_DN8046_c0_g1	0.838223	1.23635	71.541	246.627	Ty3	A.rhodopa
TRINITY_DN8116_c0_g1	2.03569	0.515145	207.122	157.615	Ty3	A.rhodopa
TRINITY_DN8177_c0_g1	0.119746	0.412116	4.12556	7.56935	Ty3	A.rhodopa
TRINITY_DN8177_c0_g3	0.119746	0.515145	2.81288	6.41958	Ty3	A.rhodopa
TRINITY_DN8296_c0_g1	0.119746	0.309087	5.34448	14.6596	Ty3	A.rhodopa
TRINITY_DN8330_c0_g1	2.39492	4.6363	29.0664	48.8654	Ty3	A.rhodopa
TRINITY_DN8568_c0_g1	0	0.206058	5.34448	5.74888	Ty3	A.rhodopa
TRINITY_DN8578_c0_g1	0.359239	0.103029	9.00122	12.935	Ty3	A.rhodopa
TRINITY_DN885_c0_g1	5.74782	4.6363	5.71953	17.9173	Ty3	A.rhodopa
TRINITY_DN8983_c0_g2	0.957969	1.44241	1.59397	7.8568	Ty3	A.rhodopa
TRINITY_DN9596_c0_g1	0	0.824232	33.5671	68.0284	Ty3	A.rhodopa
TRINITY_DN9677_c0_g1	1.19746	0.927261	4.59437	12.0726	Ty3	A.rhodopa
TRINITY_DN9756_c0_g1	0.239492	0.103029	8.25112	18.3964	Ty3	A.rhodopa
TRINITY_DN9877_c0_g1	0.119746	0.412116	35.161	96.2937	Ty3	A.rhodopa
TRINITY_DN9924_c1_g1	0	0.618174	2.53159	6.61121	Ty3	A.rhodopa

[truncated: 2 more sheets: Table S11, Table S12]
